# Supplementary material for: Omics Integration Analyses Reveal the Early Evolution of Malignancy in Breast Cancer
Source: Cancers (Basel). 2020 Jun 4;12(6):1460. doi: 10.3390/cancers12061460 (PMC7352609; doi:10.3390/cancers12061460)
Supplement: Supplementary file 1 [file cancers-12-01460-s001.zip]

Archive with 12 entries (11 files):
- cancers-786935-final check-supplementary materials/
- cancers-786935-final check-supplementary materials/Supplementary Figures.docx
- cancers-786935-final check-supplementary materials/Supplementary Table 1.xlsx
- cancers-786935-final check-supplementary materials/Supplementary Table 10.xlsx
- cancers-786935-final check-supplementary materials/Supplementary Table 2.xlsx
- cancers-786935-final check-supplementary materials/Supplementary Table 3.xlsx
- cancers-786935-final check-supplementary materials/Supplementary Table 4.xlsx
- cancers-786935-final check-supplementary materials/Supplementary Table 5.xlsx
- cancers-786935-final check-supplementary materials/Supplementary Table 6.xlsx
- cancers-786935-final check-supplementary materials/Supplementary Table 7.xlsx
- cancers-786935-final check-supplementary materials/Supplementary Table 8.xlsx
- cancers-786935-final check-supplementary materials/Supplementary Table 9.xlsx
