# Supplementary material for: Omics Integration Analyses Reveal the Early Evolution of Malignancy in Breast Cancer
Source: Cancers (Basel). 2020 Jun 4;12(6):1460. doi: 10.3390/cancers12061460 (PMC7352609; doi:10.3390/cancers12061460)
Supplement: Supplementary file 1 [file cancers-12-01460-s001.zip › cancers-786935-final check-supplementary materials/Supplementary Table 3.xlsx]

## Sheet: Integrated Results
Chro. No	segstart in Chr	segstop in Chr	%gainf DCIS	%gainf IBC	%loss in DCIS	%lossf IBC	1	2	3	4	5	6	7	8	9	10	11	12	13	14	15	16	17	18	19	20	21	22	23	24	25	26	27	28	29	30	31	32	33	34	35	36	37	38	39	40	41	42	43
1	0	999999	0	5.53	5.26	10.35
1	1000000	1999999	0	3.6	5.26	11.23
1	2000000	2999999	0	3.71	5.26	12.06
1	3000000	3999999	0	3.6	5.26	12.4
1	4000000	4999999	0	3.04	5.26	12.51
1	5000000	5999999	0	3.1	5.26	13.67
1	6000000	6999999	0	3.15	5.26	14.06
1	7000000	7999999	0	3.1	5.26	14.17
1	8000000	8999999	0	3.1	5.26	13.95
1	9000000	9999999	0	3.1	5.26	14
1	10000000	10999999	0	3.04	5.26	14.06
1	11000000	11999999	0	3.04	5.26	14
1	12000000	12999999	0	3.04	5.26	14.11
1	13000000	13999999	0	2.99	5.26	14.06
1	14000000	14999999	0	2.99	5.26	14.11
1	15000000	15999999	0	3.15	5.26	14.11
1	16000000	16999999	0	3.32	5.26	14.11
1	17000000	17999999	0	3.21	5.26	14.11
1	18000000	18999999	0	3.04	5.26	14.11
1	19000000	19999999	0	3.04	5.26	14.06
1	20000000	20999999	0	3.1	5.26	14.06
1	21000000	21999999	0	3.15	5.26	14.17
1	22000000	22999999	0	3.21	5.26	14.28
1	23000000	23999999	0	3.15	5.26	14.17
1	24000000	24999999	0	3.1	5.26	14
1	25000000	25999999	0	3.1	5.26	13.89
1	26000000	26999999	0	3.1	5.26	13.95
1	27000000	27999999	0	3.65	5.26	13.78
1	28000000	28999999	0	3.43	5.26	10.57
1	29000000	29999999	0	3.43	5.26	10.35
1	30000000	30999999	0	3.93	5.26	10.35
1	31000000	31999999	0	4.1	5.26	10.24
1	32000000	32999999	0	4.48	5.26	10.07
1	33000000	33999999	0	4.37	5.26	9.91
1	34000000	34999999	0	4.65	5.26	9.8
1	35000000	35999999	0	4.54	5.26	8.8
1	36000000	36999999	0	4.65	5.26	8.74
1	37000000	37999999	0	4.76	5.26	8.3
1	38000000	38999999	0	4.87	5.26	8.3
1	39000000	39999999	0	5.31	5.26	8.3
1	40000000	40999999	0	5.31	5.26	8.25
1	41000000	41999999	0	5.59	5.26	8.47
1	42000000	42999999	0	5.48	5.26	8.47
1	43000000	43999999	0	5.59	5.26	8.36
1	44000000	44999999	0	5.26	5.26	8.14
1	45000000	45999999	0	5.26	5.26	8.14
1	46000000	46999999	0	5.59	5.26	8.19
1	47000000	47999999	0	5.26	2.63	7.53
1	48000000	48999999	0	5.15	2.63	7.58
1	49000000	49999999	0	5.09	2.63	7.64
1	50000000	50999999	0	5.04	2.63	7.8
1	51000000	51999999	0	5.59	2.63	7.97
1	52000000	52999999	0	5.59	2.63	7.14
1	53000000	53999999	0	6.14	2.63	7.19
1	54000000	54999999	0	6.42	2.63	7.19
1	55000000	55999999	0	6.42	2.63	7.08
1	56000000	56999999	0	6.47	2.63	7.19
1	57000000	57999999	0	6.53	2.63	7.14
1	58000000	58999999	0	6.59	2.63	7.42
1	59000000	59999999	0	6.42	2.63	7.25
1	60000000	60999999	0	7.3	2.63	8.14
1	61000000	61999999	0	6.42	2.63	7.47
1	62000000	62999999	0	6.2	2.63	7.47
1	63000000	63999999	0	6.36	2.63	7.58
1	64000000	64999999	0	6.31	2.63	7.58
1	65000000	65999999	0	6.14	2.63	7.69
1	66000000	66999999	0	6.09	2.63	7.69
1	67000000	67999999	0	6.03	2.63	7.75
1	68000000	68999999	0	6.2	2.63	7.69
1	69000000	69999999	0	5.92	3.95	7.75
1	70000000	70999999	0	5.87	3.95	7.75
1	71000000	71999999	0	5.81	3.95	7.75
1	72000000	72999999	0	5.81	3.95	7.75
1	73000000	73999999	0	5.76	3.95	7.8
1	74000000	74999999	0	5.7	3.95	7.8
1	75000000	75999999	0	5.87	3.95	7.97
1	76000000	76999999	0	5.98	3.95	7.86
1	77000000	77999999	0	5.98	3.95	8.14
1	78000000	78999999	0	5.87	3.95	8.19
1	79000000	79999999	0	5.81	3.95	8.36
1	80000000	80999999	0	5.98	3.95	8.41
1	81000000	81999999	0	5.92	3.95	8.41
1	82000000	82999999	0	5.7	3.95	8.3
1	83000000	83999999	0	5.7	3.95	8.3
1	84000000	84999999	0	5.98	9.21	8.74
1	85000000	85999999	0	5.26	7.89	8.25
1	86000000	86999999	0	5.26	7.89	8.19
1	87000000	87999999	0	5.26	7.89	8.25
1	88000000	88999999	0	5.15	7.89	8.25
1	89000000	89999999	0	5.15	7.89	8.14
1	90000000	90999999	0	5.15	7.89	8.14
1	91000000	91999999	0	5.26	7.89	7.91
1	92000000	92999999	0	5.26	7.89	7.75
1	93000000	93999999	0	5.26	7.89	7.75
1	94000000	94999999	0	5.59	7.89	8.02
1	95000000	95999999	0	4.93	7.89	7.3
1	96000000	96999999	0	4.93	7.89	7.3
1	97000000	97999999	0	4.76	7.89	7.3
1	98000000	98999999	0	4.81	7.89	7.25
1	99000000	99999999	0	4.81	7.89	7.19
1	100000000	100999999	0	4.87	7.89	7.14
1	101000000	101999999	0	4.81	7.89	7.14
1	102000000	102999999	0	4.87	7.89	6.92
1	103000000	103999999	0	4.98	7.89	6.92
1	104000000	104999999	0	4.93	7.89	6.7
1	105000000	105999999	0	4.98	7.89	6.75
1	106000000	106999999	0	4.98	7.89	6.75
1	107000000	107999999	0	6.86	6.58	5.59
1	108000000	108999999	0	6.7	6.58	5.64
1	109000000	109999999	0	6.97	6.58	5.76
1	110000000	110999999	0	7.14	6.58	5.59
1	111000000	111999999	0	7.36	6.58	5.64
1	112000000	112999999	0	7.42	6.58	5.53
1	113000000	113999999	0	7.36	6.58	5.48
1	114000000	114999999	0	7.58	6.58	5.42
1	115000000	115999999	0	7.91	6.58	5.31
1	116000000	116999999	0	7.86	6.58	4.98
1	117000000	117999999	0	8.8	6.58	4.93
1	118000000	118999999	0	6.2	6.58	3.65
1	119000000	119999999	0	7.08	6.58	3.49
1	120000000	120999999	0	11.07	6.58	3.04
1	121000000	121999999	0	10.24	2.63	2.27
1	122000000	122999999	0	10.18	2.63	2.27
1	123000000	123999999	0	10.18	2.63	2.27																												Centromeric regions
1	124000000	124999999	25	19.2	0	1.49
1	125000000	125999999	27.63	16.27	0	0.89
1	126000000	126999999	27.63	16.27	0	0.89
1	127000000	127999999	27.63	16.27	0	0.89
1	128000000	128999999	27.63	26.78	0	1.11
1	129000000	129999999	27.63	26.78	0	1.11
1	130000000	130999999	27.63	26.78	0	1.11
1	131000000	131999999	27.63	26.78	0	1.11
1	132000000	132999999	27.63	26.78	0	1.11
1	133000000	133999999	27.63	26.78	0	1.11
1	134000000	134999999	27.63	26.78	0	1.11
1	135000000	135999999	27.63	26.78	0	1.11
1	136000000	136999999	27.63	26.78	0	1.11
1	137000000	137999999	27.63	26.78	0	1.11
1	138000000	138999999	27.63	26.78	0	1.11
1	139000000	139999999	27.63	26.78	0	1.11
1	140000000	140999999	27.63	26.78	0	1.11
1	141000000	141999999	27.63	26.78	0	1.99
1	142000000	142999999	27.63	33.26	0	1.99
1	143000000	143999999	27.63	38.35	0	0.83
1	144000000	144999999	27.63	40.9	0	0.66
1	145000000	145999999	27.63	41.39	0	0.66
1	146000000	146999999	27.63	41.34	0	0.66
1	147000000	147999999	27.63	41.56	0	0.72
1	148000000	148999999	27.63	42.56	0	0.55
1	149000000	149999999	27.63	42.83	0	0.55
1	150000000	150999999	27.63	42.83	0	0.44
1	151000000	151999999	27.63	42.61	0	0.44
1	152000000	152999999	27.63	42.78	0	0.44
1	153000000	153999999	27.63	44.27	0	0.39
1	154000000	154999999	28.95	44	0	0.33
1	155000000	155999999	28.95	43.83	0	0.22
1	156000000	156999999	28.95	44.22	0	0.17
1	157000000	157999999	28.95	44.83	0	0.17
1	158000000	158999999	28.95	44.94	0	0.22
1	159000000	159999999	28.95	44.99	0	0.28
1	160000000	160999999	28.95	44.6	0	0.22
1	161000000	161999999	28.95	44.44	0	0.28
1	162000000	162999999	28.95	44.38	0	0.28
1	163000000	163999999	28.95	44.71	0	0.44
1	164000000	164999999	28.95	43.55	0	0.33
1	165000000	165999999	28.95	43.33	0	0.33
1	166000000	166999999	28.95	42.83	0	0.33
1	167000000	167999999	28.95	43.11	0	0.44
1	168000000	168999999	28.95	43.11	0	0.33
1	169000000	169999999	28.95	43.05	0	0.39
1	170000000	170999999	28.95	43.05	0	0.39
1	171000000	171999999	28.95	44.11	0	0.44
1	172000000	172999999	28.95	43.55	0	0.39
1	173000000	173999999	28.95	43.39	0	0.39
1	174000000	174999999	28.95	43.61	0	0.39
1	175000000	175999999	28.95	43.28	0	0.39
1	176000000	176999999	28.95	43.22	0	0.44
1	177000000	177999999	28.95	43.28	0	0.44
1	178000000	178999999	28.95	43.33	0	0.39
1	179000000	179999999	28.95	43.61	0	0.5
1	180000000	180999999	28.95	43.77	0	0.44
1	181000000	181999999	28.95	43.77	0	0.44
1	182000000	182999999	28.95	43.77	0	0.5
1	183000000	183999999	28.95	43.77	0	0.33
1	184000000	184999999	31.58	44.71	0	0.39
1	185000000	185999999	31.58	44.71	0	0.39
1	186000000	186999999	31.58	44.88	0	0.44
1	187000000	187999999	31.58	44.88	0	0.44
1	188000000	188999999	31.58	44.99	0	0.55
1	189000000	189999999	31.58	44.88	0	0.44
1	190000000	190999999	31.58	45.05	0	0.5
1	191000000	191999999	31.58	45.21	0	0.5
1	192000000	192999999	31.58	45.16	0	0.44
1	193000000	193999999	31.58	45.05	0	0.39
1	194000000	194999999	31.58	45.1	0	0.39
1	195000000	195999999	31.58	45.16	0	0.39
1	196000000	196999999	31.58	45.05	0	0.44
1	197000000	197999999	34.21	46.82	0	0.33
1	198000000	198999999	34.21	46.6	0	0.11
1	199000000	199999999	34.21	46.65	0	0.11
1	200000000	200999999	34.21	46.21	0	0.94
1	201000000	201999999	34.21	46.93	0	0.17
1	202000000	202999999	34.21	46.98	0	0.11
1	203000000	203999999	34.21	46.87	0	0.11
1	204000000	204999999	34.21	46.87	0	0.17
1	205000000	205999999	34.21	46.76	0	0.17
1	206000000	206999999	32.89	46.49	0	0.17
1	207000000	207999999	32.89	46.04	0	0.17
1	208000000	208999999	32.89	45.66	0	0.17
1	209000000	209999999	32.89	45.71	0	0.22
1	210000000	210999999	32.89	45.49	0	0.17
1	211000000	211999999	32.89	45.49	0	0.22
1	212000000	212999999	35.53	45.77	0	0.33
1	213000000	213999999	34.21	43.88	0	0.33
1	214000000	214999999	34.21	43.55	0	0.33
1	215000000	215999999	34.21	43.61	0	0.33
1	216000000	216999999	34.21	43.55	0	0.28
1	217000000	217999999	34.21	43.61	0	0.28
1	218000000	218999999	34.21	43.66	0	0.33
1	219000000	219999999	34.21	43.77	0	0.33
1	220000000	220999999	34.21	43.5	0	0.28
1	221000000	221999999	34.21	43.61	0	0.28
1	222000000	222999999	34.21	44.27	0	0.44
1	223000000	223999999	32.89	42.72	0	0.39
1	224000000	224999999	32.89	42.72	0	0.44
1	225000000	225999999	32.89	42.72	0	0.55
1	226000000	226999999	32.89	42.39	0	0.44
1	227000000	227999999	32.89	42.34	0	0.44
1	228000000	228999999	32.89	42.61	0	0.44
1	229000000	229999999	32.89	42.72	0	0.44
1	230000000	230999999	32.89	42.83	0	0.44
1	231000000	231999999	32.89	42.72	0	0.44
1	232000000	232999999	32.89	42.72	0	0.39
1	233000000	233999999	32.89	42.72	0	0.39
1	234000000	234999999	34.21	43.33	0	0.44
1	235000000	235999999	34.21	41.01	0	0.44
1	236000000	236999999	34.21	40.9	0	0.44
1	237000000	237999999	34.21	40.95	0	0.5
1	238000000	238999999	34.21	40.95	0	0.5
1	239000000	239999999	34.21	40.29	0	0.5
1	240000000	240999999	34.21	35.53	0	0.44
1	241000000	241999999	34.21	34.31	0	0.55
1	242000000	242999999	34.21	31.38	0	0.5
1	243000000	243999999	34.21	31.49	0	0.5
1	244000000	244999999	34.21	31.38	0	0.5
1	245000000	245999999	34.21	31.32	0	0.5
1	246000000	246999999	34.21	31.27	0	0.61
1	247000000	247249719	34.21	29.22	0	0.66
2	0	999999	0	4.04	0	3.15
2	1000000	1999999	0	4.04	0	3.27
2	2000000	2999999	0	4.04	0	3.27
2	3000000	3999999	0	3.87	0	3.27
2	4000000	4999999	0	3.93	0	3.21
2	5000000	5999999	0	3.76	0	3.1
2	6000000	6999999	0	4.48	0	3.32
2	7000000	7999999	0	4.48	0	3.32
2	8000000	8999999	0	4.43	0	3.32
2	9000000	9999999	0	4.54	0	3.32
2	10000000	10999999	0	4.54	0	3.43
2	11000000	11999999	0	4.32	0	3.38
2	12000000	12999999	0	4.81	0	3.49
2	13000000	13999999	0	4.1	0	2.99
2	14000000	14999999	0	4.1	0	2.99
2	15000000	15999999	0	4.15	0	2.88
2	16000000	16999999	0	4.15	0	2.88
2	17000000	17999999	0	4.04	0	2.99
2	18000000	18999999	0	4.04	0	2.93
2	19000000	19999999	0	3.98	0	2.93
2	20000000	20999999	0	3.82	0	2.82
2	21000000	21999999	0	3.82	0	2.82
2	22000000	22999999	0	3.76	0	2.82
2	23000000	23999999	0	3.98	0	2.99
2	24000000	24999999	0	3.65	0	2.43
2	25000000	25999999	0	3.71	0	2.43
2	26000000	26999999	0	3.65	0	2.38
2	27000000	27999999	0	3.6	0	2.38
2	28000000	28999999	0	3.76	0	2.38
2	29000000	29999999	0	3.71	0	2.38
2	30000000	30999999	0	3.65	0	2.27
2	31000000	31999999	0	4.54	0	2.49
2	32000000	32999999	0	3.93	0	1.94
2	33000000	33999999	0	3.93	0	1.94
2	34000000	34999999	0	3.93	0	1.99
2	35000000	35999999	0	3.87	0	2.05
2	36000000	36999999	0	3.87	0	1.94
2	37000000	37999999	0	3.98	0	1.99
2	38000000	38999999	0	3.82	0	1.94
2	39000000	39999999	0	3.82	0	1.88
2	40000000	40999999	0	3.82	0	1.99
2	41000000	41999999	0	4.37	0	1.99
2	42000000	42999999	0	3.93	0	1.99
2	43000000	43999999	0	3.93	0	1.99
2	44000000	44999999	0	3.93	0	1.88
2	45000000	45999999	0	4.1	0	1.88
2	46000000	46999999	0	4.1	0	1.77
2	47000000	47999999	0	4.76	0	1.77
2	48000000	48999999	0	4.21	0	1.38
2	49000000	49999999	0	4.32	0	1.38
2	50000000	50999999	0	4.32	0	1.38
2	51000000	51999999	0	4.32	0	1.33
2	52000000	52999999	0	4.32	0	1.33
2	53000000	53999999	0	4.32	0	1.27
2	54000000	54999999	0	4.32	0	1.27
2	55000000	55999999	0	4.32	0	1.11
2	56000000	56999999	0	4.43	0	1.11
2	57000000	57999999	0	4.48	0	1.05
2	58000000	58999999	0	4.54	0	1
2	59000000	59999999	0	4.54	0	1
2	60000000	60999999	0	4.59	0	1
2	61000000	61999999	0	4.87	0	1
2	62000000	62999999	0	4.59	0	0.94
2	63000000	63999999	0	4.59	0	0.94
2	64000000	64999999	0	3.82	0	0.83
2	65000000	65999999	0	4.04	0	0.83
2	66000000	66999999	0	3.93	0	0.77
2	67000000	67999999	0	3.76	0	0.77
2	68000000	68999999	0	3.65	0	0.77
2	69000000	69999999	0	3.49	0	0.77
2	70000000	70999999	0	4.54	0	1
2	71000000	71999999	0	3.87	0	1
2	72000000	72999999	0	3.82	0	1.05
2	73000000	73999999	0	3.82	0	1
2	74000000	74999999	0	3.71	0	1
2	75000000	75999999	0	4.26	0	1.11
2	76000000	76999999	0	3.27	0	1.11
2	77000000	77999999	0	3.32	0	1.11
2	78000000	78999999	0	3.38	0	1.16
2	79000000	79999999	0	3.43	0	1.16
2	80000000	80999999	0	3.38	0	1.11
2	81000000	81999999	0	3.38	0	1.05
2	82000000	82999999	0	3.32	0	1.05
2	83000000	83999999	0	3.43	0	1.11
2	84000000	84999999	0	2.77	0	0.94
2	85000000	85999999	0	2.77	0	0.94
2	86000000	86999999	0	2.71	0	0.94
2	87000000	87999999	0	2.55	0	0.94
2	88000000	88999999	0	2.66	0	0.94
2	89000000	89999999	0	2.66	0	1
2	90000000	90999999	0	2.66	0	1
2	91000000	91999999	0	2.88	0	0.89
2	92000000	92999999	0	2.71	0	0.89
2	93000000	93999999	1.32	3.27	0	1.27
2	94000000	94999999	1.32	3.1	0	1.22
2	95000000	95999999	1.32	3.21	0	1.27
2	96000000	96999999	1.32	2.99	0	1.38
2	97000000	97999999	1.32	2.93	0	1.38
2	98000000	98999999	1.32	2.77	0	1.38
2	99000000	99999999	1.32	2.77	0	1.49
2	100000000	100999999	1.32	2.82	0	1.49
2	101000000	101999999	1.32	2.71	0	1.49
2	102000000	102999999	1.32	3.32	0	1.83
2	103000000	103999999	1.32	2.82	0	1.77
2	104000000	104999999	1.32	2.88	0	1.77
2	105000000	105999999	1.32	2.93	0	1.94
2	106000000	106999999	1.32	2.77	0	2.21
2	107000000	107999999	1.32	2.66	0	2.21
2	108000000	108999999	1.32	2.71	0	2.27
2	109000000	109999999	1.32	2.38	0	2.32
2	110000000	110999999	1.32	2.49	0	2.32
2	111000000	111999999	1.32	2.55	0	2.32
2	112000000	112999999	1.32	2.55	0	2.27
2	113000000	113999999	1.32	2.71	0	2.82
2	114000000	114999999	1.32	2.49	0	2.82
2	115000000	115999999	1.32	2.49	0	2.82
2	116000000	116999999	1.32	2.43	0	2.82
2	117000000	117999999	1.32	2.43	0	3.04
2	118000000	118999999	1.32	2.49	0	2.99
2	119000000	119999999	1.32	2.43	0	2.99
2	120000000	120999999	1.32	2.38	0	2.99
2	121000000	121999999	1.32	2.49	0	3.04
2	122000000	122999999	1.32	2.77	0	3.15
2	123000000	123999999	1.32	2.77	0	3.1
2	124000000	124999999	1.32	2.77	0	3.04
2	125000000	125999999	1.32	2.66	0	3.15
2	126000000	126999999	1.32	2.6	0	3.21
2	127000000	127999999	1.32	2.55	0	3.21
2	128000000	128999999	1.32	2.43	0	3.15
2	129000000	129999999	1.32	2.66	0	3.71
2	130000000	130999999	1.32	2.49	0	3.71
2	131000000	131999999	1.32	2.6	0	3.76
2	132000000	132999999	1.32	2.66	0	3.82
2	133000000	133999999	1.32	2.71	0	3.93
2	134000000	134999999	1.32	2.71	0	3.93
2	135000000	135999999	1.32	2.66	0	3.98
2	136000000	136999999	1.32	3.27	0	4.65
2	137000000	137999999	1.32	3.15	0	4.65
2	138000000	138999999	1.32	3.21	0	4.54
2	139000000	139999999	1.32	3.21	0	4.54
2	140000000	140999999	1.32	3.1	0	4.54
2	141000000	141999999	1.32	3.1	0	4.65
2	142000000	142999999	1.32	3.04	0	4.48
2	143000000	143999999	1.32	3.04	0	4.48
2	144000000	144999999	1.32	3.04	0	4.48
2	145000000	145999999	1.32	3.1	0	4.48
2	146000000	146999999	1.32	3.1	0	4.43
2	147000000	147999999	1.32	3.1	0	4.32
2	148000000	148999999	1.32	3.38	0	4.48
2	149000000	149999999	1.32	3.1	0	3.71
2	150000000	150999999	1.32	3.1	0	3.6
2	151000000	151999999	1.32	3.04	0	3.54
2	152000000	152999999	1.32	3.04	0	3.49
2	153000000	153999999	1.32	2.99	0	3.27
2	154000000	154999999	1.32	3.65	0	3.65
2	155000000	155999999	1.32	3.6	0	3.49
2	156000000	156999999	1.32	3.6	0	3.49
2	157000000	157999999	1.32	3.6	0	3.54
2	158000000	158999999	1.32	3.6	0	3.6
2	159000000	159999999	1.32	3.71	0	3.54
2	160000000	160999999	1.32	3.71	0	3.54
2	161000000	161999999	1.32	3.71	0	3.43
2	162000000	162999999	1.32	3.65	0	3.43
2	163000000	163999999	1.32	3.65	0	3.43
2	164000000	164999999	1.32	3.71	0	3.43
2	165000000	165999999	1.32	3.71	0	3.43
2	166000000	166999999	1.32	3.71	0	3.43
2	167000000	167999999	1.32	3.71	0	3.43
2	168000000	168999999	1.32	3.76	0	3.49
2	169000000	169999999	1.32	4.26	0	3.71
2	170000000	170999999	1.32	3.87	0	3.38
2	171000000	171999999	1.32	4.04	0	3.38
2	172000000	172999999	1.32	4.1	0	3.38
2	173000000	173999999	1.32	3.93	0	3.38
2	174000000	174999999	1.32	3.93	0	3.38
2	175000000	175999999	1.32	3.93	0	3.43
2	176000000	176999999	1.32	3.87	0	3.43
2	177000000	177999999	1.32	3.87	0	3.43
2	178000000	178999999	1.32	3.93	0	3.38
2	179000000	179999999	1.32	3.98	0	3.38
2	180000000	180999999	1.32	4.04	0	3.38
2	181000000	181999999	1.32	4.04	0	3.38
2	182000000	182999999	1.32	4.04	3.95	3.71
2	183000000	183999999	1.32	3.6	3.95	3.6
2	184000000	184999999	1.32	3.6	3.95	3.65
2	185000000	185999999	1.32	3.65	3.95	3.65
2	186000000	186999999	1.32	3.65	3.95	3.65
2	187000000	187999999	1.32	3.65	3.95	3.65
2	188000000	188999999	1.32	3.65	3.95	3.65
2	189000000	189999999	1.32	3.65	3.95	3.71
2	190000000	190999999	1.32	3.6	3.95	3.82
2	191000000	191999999	1.32	3.65	3.95	3.82
2	192000000	192999999	1.32	3.65	2.63	3.71
2	193000000	193999999	1.32	3.6	2.63	3.71
2	194000000	194999999	1.32	3.54	2.63	3.71
2	195000000	195999999	1.32	3.65	2.63	3.71
2	196000000	196999999	1.32	3.65	2.63	3.6
2	197000000	197999999	1.32	3.87	2.63	3.87
2	198000000	198999999	1.32	3.21	0	3.65
2	199000000	199999999	1.32	3.21	0	3.65
2	200000000	200999999	1.32	3.27	0	3.65
2	201000000	201999999	1.32	3.32	0	3.71
2	202000000	202999999	1.32	3.27	0	3.76
2	203000000	203999999	1.32	3.27	0	3.76
2	204000000	204999999	1.32	3.32	0	3.76
2	205000000	205999999	1.32	3.27	0	3.76
2	206000000	206999999	1.32	3.21	0	3.76
2	207000000	207999999	1.32	3.15	0	3.93
2	208000000	208999999	1.32	3.15	0	3.93
2	209000000	209999999	1.32	3.38	0	4.37
2	210000000	210999999	1.32	2.82	0	4.21
2	211000000	211999999	1.32	2.88	0	4.32
2	212000000	212999999	1.32	2.99	0	4.26
2	213000000	213999999	1.32	3.04	0	4.26
2	214000000	214999999	1.32	2.88	0	4.21
2	215000000	215999999	1.32	2.99	0	4.48
2	216000000	216999999	1.32	2.71	0	4.43
2	217000000	217999999	1.32	2.71	0	4.32
2	218000000	218999999	1.32	2.66	0	4.37
2	219000000	219999999	1.32	2.6	0	4.43
2	220000000	220999999	1.32	2.49	0	4.43
2	221000000	221999999	1.32	2.55	0	4.59
2	222000000	222999999	1.32	2.32	0	4.81
2	223000000	223999999	1.32	2.38	0	4.87
2	224000000	224999999	1.32	2.27	0	4.87
2	225000000	225999999	1.32	2.32	0	5.04
2	226000000	226999999	1.32	2.16	0	5.04
2	227000000	227999999	1.32	2.16	0	5.04
2	228000000	228999999	1.32	2.16	0	5.04
2	229000000	229999999	1.32	2.16	0	5.15
2	230000000	230999999	1.32	2.55	0	5.76
2	231000000	231999999	1.32	2.32	0	5.53
2	232000000	232999999	1.32	2.38	0	5.59
2	233000000	233999999	1.32	2.38	0	5.76
2	234000000	234999999	1.32	2.38	0	5.87
2	235000000	235999999	1.32	2.38	0	6.03
2	236000000	236999999	1.32	2.43	0	6.03
2	237000000	237999999	1.32	2.49	0	5.92
2	238000000	238999999	1.32	2.6	0	5.92
2	239000000	239999999	1.32	2.55	0	5.87
2	240000000	240999999	1.32	2.6	0	5.98
2	241000000	241999999	1.32	2.49	0	5.76
2	242000000	242951149	1.32	2.43	0	5.98
3	0	999999	0	3.87	2.63	4.59
3	1000000	1999999	0	3.87	2.63	4.59
3	2000000	2999999	0	5.04	2.63	5.31
3	3000000	3999999	0	5.37	2.63	5.15
3	4000000	4999999	0	5.37	2.63	5.15
3	5000000	5999999	0	5.26	2.63	5.15
3	6000000	6999999	0	5.2	2.63	5.15
3	7000000	7999999	0	5.2	2.63	5.2
3	8000000	8999999	0	5.76	2.63	5.37
3	9000000	9999999	0	5.53	2.63	5.09
3	10000000	10999999	0	5.42	2.63	5.04
3	11000000	11999999	0	5.37	2.63	4.98
3	12000000	12999999	0	5.37	2.63	5.04
3	13000000	13999999	0	5.42	2.63	4.98
3	14000000	14999999	1.32	5.76	2.63	5.7
3	15000000	15999999	1.32	5.37	2.63	5.64
3	16000000	16999999	1.32	5.15	2.63	5.48
3	17000000	17999999	1.32	5.09	2.63	5.53
3	18000000	18999999	1.32	4.98	2.63	5.53
3	19000000	19999999	1.32	4.93	2.63	5.59
3	20000000	20999999	1.32	4.93	2.63	5.64
3	21000000	21999999	1.32	4.87	2.63	5.7
3	22000000	22999999	1.32	4.87	2.63	6.09
3	23000000	23999999	1.32	4.87	2.63	6.2
3	24000000	24999999	1.32	4.87	2.63	6.03
3	25000000	25999999	1.32	4.93	2.63	6.03
3	26000000	26999999	1.32	4.81	2.63	6.03
3	27000000	27999999	1.32	4.87	2.63	6.09
3	28000000	28999999	1.32	4.93	2.63	6.14
3	29000000	29999999	1.32	4.87	2.63	6.14
3	30000000	30999999	1.32	4.98	0	6.31
3	31000000	31999999	2.63	4.04	0	6.31
3	32000000	32999999	0	3.87	0	6.31
3	33000000	33999999	0	3.87	2.63	6.36
3	34000000	34999999	0	3.65	2.63	6.36
3	35000000	35999999	0	3.65	2.63	6.47
3	36000000	36999999	0	3.65	2.63	6.64
3	37000000	37999999	0	3.54	2.63	6.64
3	38000000	38999999	0	3.6	2.63	7.08
3	39000000	39999999	0	3.49	2.63	6.81
3	40000000	40999999	0	3.54	2.63	6.86
3	41000000	41999999	0	3.38	2.63	6.97
3	42000000	42999999	0	3.38	2.63	7.36
3	43000000	43999999	6.58	3.71	11.84	9.63
3	44000000	44999999	6.58	2.93	11.84	9.68
3	45000000	45999999	6.58	2.71	11.84	9.96
3	46000000	46999999	6.58	2.55	11.84	10.07
3	47000000	47999999	6.58	2.55	11.84	10.35
3	48000000	48999999	6.58	2.6	11.84	10.57
3	49000000	49999999	6.58	2.6	11.84	10.74
3	50000000	50999999	6.58	2.6	11.84	10.79
3	51000000	51999999	6.58	2.49	11.84	10.63
3	52000000	52999999	0	2.1	11.84	10.85
3	53000000	53999999	0	2.21	11.84	10.79
3	54000000	54999999	0	2.38	13.16	12.12
3	55000000	55999999	0	1.6	13.16	11.34
3	56000000	56999999	0	1.66	13.16	11.18
3	57000000	57999999	0	1.6	13.16	11.23
3	58000000	58999999	0	1.66	13.16	11.18
3	59000000	59999999	0	1.72	13.16	11.18
3	60000000	60999999	0	1.77	13.16	11.07
3	61000000	61999999	0	1.77	13.16	11.01
3	62000000	62999999	0	1.83	13.16	10.96
3	63000000	63999999	0	1.77	13.16	10.96
3	64000000	64999999	0	1.88	13.16	10.96
3	65000000	65999999	0	1.83	13.16	10.85
3	66000000	66999999	0	1.83	13.16	10.79
3	67000000	67999999	0	1.88	13.16	10.74
3	68000000	68999999	0	1.88	13.16	10.24
3	69000000	69999999	0	1.94	13.16	10.24
3	70000000	70999999	0	1.88	13.16	10.24
3	71000000	71999999	0	2.05	13.16	10.63
3	72000000	72999999	0	2.32	13.16	9.46
3	73000000	73999999	0	2.27	13.16	8.52
3	74000000	74999999	0	3.43	15.79	8.91
3	75000000	75999999	0	3.15	10.53	7.69
3	76000000	76999999	0	3.15	10.53	7.3
3	77000000	77999999	0	3.15	10.53	7.42
3	78000000	78999999	0	3.1	10.53	7.42
3	79000000	79999999	0	3.1	10.53	7.25
3	80000000	80999999	0	3.32	10.53	7.25
3	81000000	81999999	0	3.32	10.53	7.08
3	82000000	82999999	0	3.27	10.53	6.81
3	83000000	83999999	0	3.32	10.53	6.81
3	84000000	84999999	0	3.27	10.53	6.81
3	85000000	85999999	0	3.38	10.53	6.7
3	86000000	86999999	0	3.43	10.53	6.7
3	87000000	87999999	0	3.32	10.53	6.75
3	88000000	88999999	0	2.05	2.63	3.43
3	89000000	89999999	0	2.32	2.63	3.32
3	90000000	90999999	0	2.16	2.63	2.93
3	91000000	91999999	2.63	3.1	2.63	3.21
3	92000000	92999999	2.63	2.99	0	2.71
3	93000000	93999999	2.63	3.27	0	2.71
3	94000000	94999999	2.63	3.27	0	2.71
3	95000000	95999999	2.63	3.54	0	2.55
3	96000000	96999999	2.63	3.76	0	2.1
3	97000000	97999999	2.63	3.71	0	2.05
3	98000000	98999999	2.63	3.71	0	2.05
3	99000000	99999999	2.63	5.37	1.32	2.32
3	100000000	100999999	2.63	5.98	1.32	2.27
3	101000000	101999999	2.63	6.2	1.32	2.27
3	102000000	102999999	2.63	6.03	1.32	2.1
3	103000000	103999999	2.63	6.2	1.32	2.1
3	104000000	104999999	2.63	7.08	1.32	1.99
3	105000000	105999999	2.63	6.97	1.32	1.88
3	106000000	106999999	2.63	6.97	1.32	1.88
3	107000000	107999999	2.63	6.97	1.32	1.83
3	108000000	108999999	2.63	7.14	1.32	1.88
3	109000000	109999999	2.63	7.08	1.32	1.99
3	110000000	110999999	2.63	7.03	1.32	1.99
3	111000000	111999999	2.63	6.97	1.32	1.99
3	112000000	112999999	2.63	7.19	1.32	1.99
3	113000000	113999999	2.63	7.19	1.32	1.99
3	114000000	114999999	2.63	7.42	1.32	2.1
3	115000000	115999999	2.63	7.36	3.95	2.16
3	116000000	116999999	2.63	7.36	3.95	2.16
3	117000000	117999999	2.63	7.36	3.95	2.16
3	118000000	118999999	2.63	7.36	3.95	2.21
3	119000000	119999999	2.63	7.25	3.95	2.27
3	120000000	120999999	2.63	7.36	3.95	2.21
3	121000000	121999999	2.63	7.3	3.95	2.21
3	122000000	122999999	2.63	7.25	3.95	2.16
3	123000000	123999999	5.26	8.41	3.95	2.21
3	124000000	124999999	5.26	8.25	3.95	2.38
3	125000000	125999999	5.26	8.36	3.95	2.27
3	126000000	126999999	5.26	8.3	3.95	2.27
3	127000000	127999999	5.26	8.41	3.95	2.21
3	128000000	128999999	5.26	8.52	3.95	2.16
3	129000000	129999999	5.26	8.41	3.95	2.21
3	130000000	130999999	5.26	8.69	3.95	2.32
3	131000000	131999999	5.26	9.3	3.95	2.16
3	132000000	132999999	5.26	8.91	2.63	1.99
3	133000000	133999999	5.26	9.02	2.63	1.99
3	134000000	134999999	5.26	9.19	2.63	1.99
3	135000000	135999999	5.26	9.35	2.63	2.05
3	136000000	136999999	5.26	9.41	2.63	1.99
3	137000000	137999999	5.26	9.41	2.63	1.99
3	138000000	138999999	5.26	9.63	2.63	1.94
3	139000000	139999999	5.26	9.57	2.63	1.99
3	140000000	140999999	6.58	10.13	2.63	1.99
3	141000000	141999999	6.58	9.96	2.63	1.88
3	142000000	142999999	6.58	9.85	2.63	2.1
3	143000000	143999999	6.58	9.85	2.63	2.1
3	144000000	144999999	9.21	10.96	2.63	1.99
3	145000000	145999999	9.21	11.01	2.63	1.77
3	146000000	146999999	9.21	11.07	2.63	1.77
3	147000000	147999999	9.21	11.12	2.63	1.77
3	148000000	148999999	9.21	11.29	2.63	1.77
3	149000000	149999999	9.21	11.51	2.63	1.77
3	150000000	150999999	9.21	12.23	2.63	1.72
3	151000000	151999999	9.21	9.85	2.63	1.55
3	152000000	152999999	9.21	9.8	2.63	1.49
3	153000000	153999999	9.21	9.68	2.63	1.38
3	154000000	154999999	9.21	9.68	2.63	1.38
3	155000000	155999999	9.21	9.74	2.63	1.33
3	156000000	156999999	9.21	9.63	2.63	1.33
3	157000000	157999999	9.21	9.46	2.63	1.33
3	158000000	158999999	9.21	9.41	2.63	1.33
3	159000000	159999999	9.21	9.41	2.63	1.49
3	160000000	160999999	9.21	9.57	2.63	1.33
3	161000000	161999999	13.16	13.78	0	1.33
3	162000000	162999999	15.79	13.56	0	1.27
3	163000000	163999999	15.79	13.5	0	1.22
3	164000000	164999999	15.79	13.45	0	1.22
3	165000000	165999999	15.79	13.5	0	1.16
3	166000000	166999999	15.79	13.5	0	1.11
3	167000000	167999999	15.79	13.61	0	1.16
3	168000000	168999999	15.79	13.89	0	1.11
3	169000000	169999999	15.79	14.22	0	1.22
3	170000000	170999999	15.79	14.5	0	1.22
3	171000000	171999999	15.79	14.44	0	1.11
3	172000000	172999999	15.79	14.5	0	1.11
3	173000000	173999999	15.79	14.44	0	1.11
3	174000000	174999999	15.79	14.11	0	1.05
3	175000000	175999999	15.79	14.33	0	1.05
3	176000000	176999999	15.79	14.39	0	1.11
3	177000000	177999999	15.79	14.22	0	1.11
3	178000000	178999999	15.79	14.28	0	1.16
3	179000000	179999999	15.79	14.28	0	1.16
3	180000000	180999999	15.79	14.44	0	1.16
3	181000000	181999999	15.79	14	0	1.27
3	182000000	182999999	15.79	13.95	0	1.22
3	183000000	183999999	15.79	13.89	0	1.27
3	184000000	184999999	15.79	14.17	2.63	1.49
3	185000000	185999999	15.79	13.06	2.63	1.49
3	186000000	186999999	15.79	13	2.63	1.55
3	187000000	187999999	15.79	13	2.63	1.66
3	188000000	188999999	15.79	13	2.63	1.6
3	189000000	189999999	15.79	13.12	2.63	1.77
3	190000000	190999999	15.79	12.4	2.63	1.77
3	191000000	191999999	15.79	12.29	2.63	1.77
3	192000000	192999999	15.79	12.17	2.63	1.77
3	193000000	193999999	15.79	13	2.63	1.94
3	194000000	194999999	14.47	12.34	2.63	1.88
3	195000000	195999999	14.47	12.4	2.63	1.88
3	196000000	196999999	14.47	12.56	2.63	2.16
3	197000000	197999999	14.47	12.62	2.63	1.99
3	198000000	198999999	14.47	12.67	2.63	1.94
3	199000000	199501827	14.47	11.34	2.63	1.77
4	0	999999	1.32	3.27	9.21	11.62
4	1000000	1999999	1.32	3.6	9.21	12.23
4	2000000	2999999	1.32	2.43	9.21	12.01
4	3000000	3999999	1.32	2.32	9.21	12.12
4	4000000	4999999	1.32	2.27	9.21	12.23
4	5000000	5999999	1.32	2.32	9.21	12.17
4	6000000	6999999	1.32	2.32	9.21	12.17
4	7000000	7999999	1.32	2.27	9.21	12.06
4	8000000	8999999	1.32	2.27	9.21	12.01
4	9000000	9999999	1.32	2.27	9.21	12.29
4	10000000	10999999	1.32	2.49	9.21	12.73
4	11000000	11999999	1.32	2.1	9.21	11.95
4	12000000	12999999	1.32	2.05	9.21	11.79
4	13000000	13999999	1.32	2.05	9.21	11.84
4	14000000	14999999	1.32	2.1	9.21	11.68
4	15000000	15999999	1.32	2.1	9.21	11.84
4	16000000	16999999	1.32	2.1	9.21	11.79
4	17000000	17999999	1.32	2.16	9.21	11.84
4	18000000	18999999	1.32	2.16	9.21	11.84
4	19000000	19999999	1.32	2.1	9.21	11.9
4	20000000	20999999	1.32	1.99	9.21	11.95
4	21000000	21999999	1.32	1.99	9.21	11.9
4	22000000	22999999	1.32	1.99	9.21	11.9
4	23000000	23999999	1.32	2.05	9.21	12.01
4	24000000	24999999	1.32	1.83	9.21	11.84
4	25000000	25999999	1.32	1.88	9.21	11.79
4	26000000	26999999	1.32	1.88	9.21	11.84
4	27000000	27999999	1.32	1.77	9.21	11.51
4	28000000	28999999	1.32	1.77	9.21	12.01
4	29000000	29999999	1.32	1.77	9.21	11.95
4	30000000	30999999	1.32	1.72	9.21	11.95
4	31000000	31999999	1.32	1.72	9.21	11.79
4	32000000	32999999	1.32	1.72	9.21	11.62
4	33000000	33999999	1.32	1.88	9.21	11.62
4	34000000	34999999	1.32	1.88	9.21	11.62
4	35000000	35999999	1.32	1.94	9.21	11.68
4	36000000	36999999	0	1.88	6.58	10.29
4	37000000	37999999	0	1.94	6.58	10.24
4	38000000	38999999	0	1.94	6.58	9.74
4	39000000	39999999	0	1.99	6.58	9.46
4	40000000	40999999	0	2.1	6.58	9.57
4	41000000	41999999	0	2.05	6.58	8.63
4	42000000	42999999	0	2.1	6.58	8.47
4	43000000	43999999	0	1.94	6.58	8.47
4	44000000	44999999	0	2.16	6.58	8.41
4	45000000	45999999	0	2.16	6.58	8.41
4	46000000	46999999	0	1.77	6.58	5.42
4	47000000	47999999	0	1.94	6.58	5.37
4	48000000	48999999	0	2.05	6.58	5.31
4	49000000	49999999	0	1.77	6.58	4.04
4	50000000	50999999	1.32	2.6	9.21	4.65
4	51000000	51999999	1.32	2.55	9.21	4.21
4	52000000	52999999	1.32	3.76	11.84	5.59
4	53000000	53999999	1.32	3.87	11.84	5.7
4	54000000	54999999	1.32	3.98	11.84	5.7
4	55000000	55999999	1.32	3.98	11.84	5.76
4	56000000	56999999	1.32	3.87	11.84	5.92
4	57000000	57999999	1.32	4.04	11.84	5.81
4	58000000	58999999	1.32	3.93	11.84	5.7
4	59000000	59999999	1.32	4.87	11.84	6.09
4	60000000	60999999	1.32	4.65	11.84	5.81
4	61000000	61999999	1.32	4.65	11.84	5.81
4	62000000	62999999	1.32	4.59	11.84	5.87
4	63000000	63999999	1.32	4.65	11.84	5.87
4	64000000	64999999	1.32	4.81	11.84	5.87
4	65000000	65999999	1.32	4.81	11.84	5.81
4	66000000	66999999	1.32	4.98	11.84	5.92
4	67000000	67999999	1.32	5.09	11.84	5.87
4	68000000	68999999	1.32	5.37	11.84	5.87
4	69000000	69999999	1.32	5.42	11.84	5.81
4	70000000	70999999	1.32	5.59	11.84	5.76
4	71000000	71999999	1.32	5.64	11.84	5.76
4	72000000	72999999	1.32	5.81	11.84	5.7
4	73000000	73999999	1.32	6.25	11.84	5.76
4	74000000	74999999	1.32	6.31	11.84	5.76
4	75000000	75999999	1.32	6.14	11.84	5.81
4	76000000	76999999	1.32	6.7	11.84	6.14
4	77000000	77999999	1.32	6.64	11.84	6.25
4	78000000	78999999	1.32	6.25	11.84	6.25
4	79000000	79999999	1.32	5.98	11.84	6.31
4	80000000	80999999	1.32	5.76	11.84	6.31
4	81000000	81999999	1.32	5.48	11.84	6.31
4	82000000	82999999	1.32	5.26	11.84	6.31
4	83000000	83999999	1.32	5.15	11.84	6.59
4	84000000	84999999	1.32	5.04	11.84	6.75
4	85000000	85999999	1.32	5.09	11.84	6.75
4	86000000	86999999	1.32	4.87	11.84	6.86
4	87000000	87999999	1.32	4.81	11.84	6.92
4	88000000	88999999	1.32	5.31	11.84	7.64
4	89000000	89999999	1.32	4.81	11.84	7.42
4	90000000	90999999	1.32	4.81	11.84	7.36
4	91000000	91999999	1.32	4.76	11.84	7.47
4	92000000	92999999	1.32	4.7	11.84	7.47
4	93000000	93999999	1.32	4.7	11.84	7.47
4	94000000	94999999	1.32	4.76	11.84	7.53
4	95000000	95999999	1.32	4.65	11.84	7.47
4	96000000	96999999	1.32	4.65	11.84	7.42
4	97000000	97999999	1.32	4.87	11.84	7.42
4	98000000	98999999	1.32	4.87	11.84	7.36
4	99000000	99999999	1.32	5.04	11.84	7.58
4	100000000	100999999	1.32	4.87	11.84	7.42
4	101000000	101999999	1.32	4.93	11.84	7.36
4	102000000	102999999	1.32	4.98	11.84	7.36
4	103000000	103999999	1.32	4.7	11.84	7.25
4	104000000	104999999	1.32	4.59	11.84	7.19
4	105000000	105999999	1.32	4.59	11.84	7.19
4	106000000	106999999	1.32	4.59	11.84	7.19
4	107000000	107999999	1.32	4.59	11.84	7.42
4	108000000	108999999	1.32	4.15	11.84	7.25
4	109000000	109999999	1.32	4.15	11.84	7.25
4	110000000	110999999	1.32	4.15	11.84	7.25
4	111000000	111999999	1.32	4.21	11.84	7.3
4	112000000	112999999	1.32	4.21	11.84	7.19
4	113000000	113999999	1.32	4.21	11.84	7.25
4	114000000	114999999	1.32	4.76	9.21	7.42
4	115000000	115999999	3.95	4.65	9.21	7.42
4	116000000	116999999	3.95	4.48	9.21	7.3
4	117000000	117999999	3.95	4.54	9.21	7.36
4	118000000	118999999	3.95	4.59	9.21	7.42
4	119000000	119999999	3.95	4.65	9.21	7.3
4	120000000	120999999	3.95	4.48	9.21	7.47
4	121000000	121999999	3.95	3.87	9.21	7.08
4	122000000	122999999	3.95	3.87	9.21	6.92
4	123000000	123999999	3.95	3.87	9.21	6.92
4	124000000	124999999	3.95	4.59	6.58	7.36
4	125000000	125999999	3.95	4.54	6.58	7.36
4	126000000	126999999	3.95	4.59	6.58	7.42
4	127000000	127999999	3.95	4.59	6.58	7.42
4	128000000	128999999	3.95	4.59	6.58	7.53
4	129000000	129999999	3.95	4.59	6.58	7.53
4	130000000	130999999	3.95	4.59	6.58	7.58
4	131000000	131999999	3.95	4.54	6.58	7.64
4	132000000	132999999	3.95	4.54	6.58	7.69
4	133000000	133999999	3.95	4.59	6.58	7.8
4	134000000	134999999	3.95	4.7	6.58	7.8
4	135000000	135999999	3.95	4.76	6.58	7.75
4	136000000	136999999	3.95	4.7	6.58	7.69
4	137000000	137999999	3.95	4.7	6.58	7.64
4	138000000	138999999	3.95	4.76	6.58	7.64
4	139000000	139999999	3.95	4.98	6.58	8.8
4	140000000	140999999	3.95	4.32	6.58	8.3
4	141000000	141999999	3.95	4.37	6.58	8.47
4	142000000	142999999	3.95	4.15	6.58	8.41
4	143000000	143999999	3.95	4.1	6.58	8.36
4	144000000	144999999	3.95	4.26	6.58	8.36
4	145000000	145999999	3.95	4.15	6.58	8.41
4	146000000	146999999	3.95	4.15	6.58	8.36
4	147000000	147999999	3.95	4.1	6.58	8.3
4	148000000	148999999	3.95	4.04	6.58	8.3
4	149000000	149999999	3.95	3.98	6.58	8.36
4	150000000	150999999	3.95	3.93	6.58	8.41
4	151000000	151999999	3.95	3.76	6.58	8.47
4	152000000	152999999	3.95	3.76	6.58	8.8
4	153000000	153999999	3.95	3.76	6.58	8.8
4	154000000	154999999	3.95	3.76	6.58	8.74
4	155000000	155999999	3.95	3.82	6.58	9.57
4	156000000	156999999	3.95	3.54	6.58	9.46
4	157000000	157999999	3.95	3.49	6.58	9.41
4	158000000	158999999	3.95	3.54	6.58	9.41
4	159000000	159999999	3.95	3.43	6.58	9.52
4	160000000	160999999	3.95	3.43	6.58	9.68
4	161000000	161999999	3.95	3.43	6.58	9.63
4	162000000	162999999	3.95	3.43	6.58	9.63
4	163000000	163999999	3.95	3.54	6.58	9.63
4	164000000	164999999	3.95	3.43	6.58	10.13
4	165000000	165999999	3.95	3.49	6.58	9.68
4	166000000	166999999	3.95	3.38	6.58	9.8
4	167000000	167999999	3.95	3.38	6.58	9.85
4	168000000	168999999	3.95	3.43	6.58	9.8
4	169000000	169999999	3.95	3.49	6.58	9.74
4	170000000	170999999	3.95	3.54	6.58	9.91
4	171000000	171999999	3.95	3.04	6.58	9.63
4	172000000	172999999	3.95	3.21	6.58	9.85
4	173000000	173999999	3.95	3.15	6.58	9.57
4	174000000	174999999	3.95	3.15	6.58	9.63
4	175000000	175999999	3.95	3.1	6.58	9.68
4	176000000	176999999	3.95	3.1	6.58	9.57
4	177000000	177999999	3.95	3.1	6.58	9.68
4	178000000	178999999	3.95	3.04	6.58	9.74
4	179000000	179999999	3.95	3.04	6.58	9.68
4	180000000	180999999	3.95	3.04	6.58	9.85
4	181000000	181999999	3.95	3.04	6.58	9.63
4	182000000	182999999	3.95	3.71	6.58	10.02
4	183000000	183999999	3.95	3.49	6.58	9.52
4	184000000	184999999	3.95	3.54	6.58	9.46
4	185000000	185999999	3.95	3.49	6.58	9.46
4	186000000	186999999	3.95	3.54	6.58	9.41
4	187000000	187999999	3.95	3.6	6.58	9.41
4	188000000	188999999	3.95	3.6	6.58	9.41
4	189000000	189999999	3.95	3.54	6.58	9.13
4	190000000	190999999	3.95	3.38	6.58	9.35
4	191000000	191273063	3.95	3.32	6.58	9.46
5	0	999999	6.58	12.78	0	2.88
5	1000000	1999999	6.58	14.72	0	2.82
5	2000000	2999999	6.58	13.39	0	2.6
5	3000000	3999999	6.58	13.23	0	2.71
5	4000000	4999999	6.58	13.34	0	2.66
5	5000000	5999999	6.58	13.34	0	2.71
5	6000000	6999999	6.58	13.23	0	2.71
5	7000000	7999999	6.58	12.78	0	2.77
5	8000000	8999999	6.58	12.73	0	2.71
5	9000000	9999999	6.58	12.78	0	2.66
5	10000000	10999999	6.58	12.67	0	2.66
5	11000000	11999999	6.58	12.73	0	2.6
5	12000000	12999999	6.58	12.56	0	2.6
5	13000000	13999999	6.58	12.4	0	2.6
5	14000000	14999999	6.58	12.56	0	2.71
5	15000000	15999999	6.58	12.45	0	2.93
5	16000000	16999999	6.58	12.12	0	2.77
5	17000000	17999999	6.58	12.12	0	2.66
5	18000000	18999999	6.58	12.56	0	2.82
5	19000000	19999999	6.58	11.62	0	2.38
5	20000000	20999999	6.58	11.62	0	2.32
5	21000000	21999999	6.58	11.57	0	2.32
5	22000000	22999999	6.58	11.57	0	2.27
5	23000000	23999999	6.58	11.62	0	2.27
5	24000000	24999999	6.58	11.29	0	2.32
5	25000000	25999999	6.58	11.29	0	2.32
5	26000000	26999999	6.58	11.29	0	2.27
5	27000000	27999999	6.58	11.46	0	2.27
5	28000000	28999999	6.58	11.51	0	2.32
5	29000000	29999999	6.58	12.01	0	2.32
5	30000000	30999999	5.26	11.01	0	2.32
5	31000000	31999999	5.26	11.18	0	2.32
5	32000000	32999999	5.26	11.07	0	2.32
5	33000000	33999999	5.26	10.9	0	2.38
5	34000000	34999999	5.26	10.85	0	2.38
5	35000000	35999999	5.26	10.85	0	2.38
5	36000000	36999999	5.26	10.79	0	2.38
5	37000000	37999999	5.26	10.74	0	2.43
5	38000000	38999999	5.26	10.46	0	2.49
5	39000000	39999999	5.26	10.46	0	2.49
5	40000000	40999999	5.26	10.46	0	2.43
5	41000000	41999999	5.26	10.46	0	2.6
5	42000000	42999999	5.26	9.68	0	2.6
5	43000000	43999999	5.26	8.08	0	2.21
5	44000000	44999999	5.26	7.97	0	2.32
5	45000000	45999999	5.26	7.86	0	2.38
5	46000000	46999999	3.95	5.37	0	1.83
5	47000000	47999999	5.26	5.53	5.26	2.71
5	48000000	48999999	5.26	4.32	6.58	2.82
5	49000000	49999999	5.26	4.43	6.58	3.21
5	50000000	50999999	5.26	4.26	6.58	3.6
5	51000000	51999999	5.26	4.21	6.58	3.82
5	52000000	52999999	5.26	4.21	6.58	3.93
5	53000000	53999999	5.26	4.37	6.58	5.48
5	54000000	54999999	5.26	4.43	6.58	5.59
5	55000000	55999999	5.26	4.21	6.58	5.98
5	56000000	56999999	5.26	4.26	6.58	5.98
5	57000000	57999999	5.26	4.21	6.58	5.92
5	58000000	58999999	5.26	4.98	6.58	8.52
5	59000000	59999999	5.26	4.76	6.58	8.58
5	60000000	60999999	5.26	4.76	6.58	8.58
5	61000000	61999999	5.26	4.65	6.58	8.58
5	62000000	62999999	5.26	4.65	6.58	8.69
5	63000000	63999999	5.26	4.65	6.58	8.58
5	64000000	64999999	5.26	4.65	6.58	8.69
5	65000000	65999999	5.26	4.76	6.58	8.74
5	66000000	66999999	5.26	5.15	6.58	9.63
5	67000000	67999999	5.26	4.65	6.58	9.68
5	68000000	68999999	5.26	4.65	6.58	10.07
5	69000000	69999999	5.26	4.65	6.58	9.85
5	70000000	70999999	5.26	4.59	6.58	10.57
5	71000000	71999999	5.26	4.7	6.58	9.57
5	72000000	72999999	5.26	4.7	6.58	9.24
5	73000000	73999999	5.26	4.76	6.58	9.35
5	74000000	74999999	5.26	4.81	6.58	9.35
5	75000000	75999999	5.26	4.65	6.58	9.3
5	76000000	76999999	5.26	5.26	6.58	10.02
5	77000000	77999999	5.26	5.15	6.58	9.91
5	78000000	78999999	5.26	5.26	6.58	9.85
5	79000000	79999999	5.26	5.37	6.58	9.85
5	80000000	80999999	5.26	5.37	6.58	9.8
5	81000000	81999999	5.26	5.53	6.58	9.63
5	82000000	82999999	5.26	5.48	6.58	9.63
5	83000000	83999999	5.26	5.53	6.58	9.57
5	84000000	84999999	5.26	5.53	6.58	9.57
5	85000000	85999999	5.26	5.53	6.58	9.63
5	86000000	86999999	5.26	5.64	6.58	9.68
5	87000000	87999999	5.26	5.48	6.58	9.57
5	88000000	88999999	5.26	5.48	6.58	9.68
5	89000000	89999999	5.26	5.48	6.58	9.57
5	90000000	90999999	5.26	5.48	6.58	9.57
5	91000000	91999999	5.26	5.76	6.58	9.68
5	92000000	92999999	5.26	5.53	6.58	9.35
5	93000000	93999999	5.26	5.53	6.58	9.35
5	94000000	94999999	5.26	5.53	6.58	9.35
5	95000000	95999999	5.26	5.53	6.58	9.24
5	96000000	96999999	5.26	5.59	6.58	9.19
5	97000000	97999999	5.26	5.87	6.58	9.74
5	98000000	98999999	5.26	5.7	6.58	9.19
5	99000000	99999999	5.26	5.64	6.58	9.19
5	100000000	100999999	5.26	5.64	6.58	9.19
5	101000000	101999999	5.26	5.59	6.58	9.13
5	102000000	102999999	5.26	5.64	6.58	9.13
5	103000000	103999999	5.26	5.64	6.58	9.08
5	104000000	104999999	5.26	5.64	6.58	9.02
5	105000000	105999999	5.26	5.64	6.58	8.97
5	106000000	106999999	5.26	5.81	6.58	9.08
5	107000000	107999999	5.26	5.64	6.58	8.91
5	108000000	108999999	5.26	5.64	6.58	8.91
5	109000000	109999999	5.26	5.92	6.58	9.46
5	110000000	110999999	5.26	5.59	6.58	8.69
5	111000000	111999999	5.26	5.76	6.58	8.85
5	112000000	112999999	5.26	5.76	6.58	8.91
5	113000000	113999999	5.26	5.76	6.58	8.85
5	114000000	114999999	5.26	5.64	6.58	8.8
5	115000000	115999999	5.26	6.03	7.89	9.3
5	116000000	116999999	5.26	5.87	7.89	8.69
5	117000000	117999999	5.26	5.92	7.89	8.74
5	118000000	118999999	5.26	5.81	7.89	8.74
5	119000000	119999999	5.26	5.81	7.89	8.74
5	120000000	120999999	5.26	5.81	7.89	8.85
5	121000000	121999999	5.26	5.81	7.89	8.8
5	122000000	122999999	5.26	5.87	7.89	8.74
5	123000000	123999999	5.26	5.81	7.89	8.63
5	124000000	124999999	5.26	5.81	7.89	8.63
5	125000000	125999999	5.26	5.76	7.89	8.63
5	126000000	126999999	5.26	5.81	7.89	8.63
5	127000000	127999999	5.26	5.87	7.89	8.63
5	128000000	128999999	5.26	5.87	7.89	8.47
5	129000000	129999999	5.26	5.76	7.89	8.41
5	130000000	130999999	5.26	5.98	10.53	8.85
5	131000000	131999999	5.26	5.31	9.21	8.36
5	132000000	132999999	5.26	5.31	9.21	8.3
5	133000000	133999999	5.26	5.31	9.21	8.36
5	134000000	134999999	5.26	5.31	9.21	8.19
5	135000000	135999999	5.26	5.31	9.21	7.91
5	136000000	136999999	5.26	5.2	9.21	7.86
5	137000000	137999999	5.26	5.37	9.21	7.91
5	138000000	138999999	5.26	5.26	9.21	7.86
5	139000000	139999999	5.26	5.31	9.21	7.91
5	140000000	140999999	5.26	5.37	9.21	7.97
5	141000000	141999999	5.26	5.42	9.21	7.91
5	142000000	142999999	5.26	5.37	9.21	7.8
5	143000000	143999999	5.26	5.53	9.21	8.02
5	144000000	144999999	5.26	5.2	9.21	7.58
5	145000000	145999999	5.26	5.2	9.21	7.58
5	146000000	146999999	5.26	5.2	9.21	7.58
5	147000000	147999999	5.26	5.42	9.21	8.08
5	148000000	148999999	5.26	5.48	9.21	7.75
5	149000000	149999999	5.26	5.31	9.21	7.69
5	150000000	150999999	5.26	5.31	9.21	7.69
5	151000000	151999999	5.26	5.42	9.21	7.58
5	152000000	152999999	5.26	5.48	9.21	7.58
5	153000000	153999999	5.26	5.53	9.21	7.53
5	154000000	154999999	5.26	5.42	9.21	7.53
5	155000000	155999999	5.26	5.48	9.21	7.75
5	156000000	156999999	5.26	5.48	9.21	7.69
5	157000000	157999999	5.26	5.53	9.21	7.64
5	158000000	158999999	5.26	5.64	9.21	7.75
5	159000000	159999999	5.26	6.2	9.21	8.08
5	160000000	160999999	5.26	6.09	9.21	7.58
5	161000000	161999999	5.26	6.09	9.21	7.64
5	162000000	162999999	5.26	6.14	9.21	7.64
5	163000000	163999999	5.26	6.25	9.21	7.53
5	164000000	164999999	5.26	6.14	9.21	7.47
5	165000000	165999999	5.26	6.14	9.21	7.42
5	166000000	166999999	5.26	6.25	9.21	7.47
5	167000000	167999999	5.26	6.75	9.21	7.58
5	168000000	168999999	5.26	6.7	9.21	7.19
5	169000000	169999999	5.26	6.81	9.21	7.19
5	170000000	170999999	5.26	6.75	9.21	6.97
5	171000000	171999999	5.26	6.92	9.21	6.92
5	172000000	172999999	5.26	6.86	9.21	6.75
5	173000000	173999999	5.26	6.92	9.21	6.81
5	174000000	174999999	5.26	7.08	9.21	6.75
5	175000000	175999999	5.26	7.14	9.21	6.92
5	176000000	176999999	5.26	7.08	9.21	6.86
5	177000000	177999999	5.26	7.03	9.21	6.7
5	178000000	178999999	5.26	7.03	9.21	6.7
5	179000000	179999999	5.26	6.92	9.21	6.64
5	180000000	180857866	5.26	6.42	9.21	6.2
6	0	999999	10.53	7.86	2.63	3.21
6	1000000	1999999	10.53	7.97	2.63	3.04
6	2000000	2999999	10.53	7.97	2.63	3.04
6	3000000	3999999	10.53	8.02	2.63	2.99
6	4000000	4999999	10.53	9.19	2.63	3.87
6	5000000	5999999	10.53	9.35	2.63	3.87
6	6000000	6999999	10.53	9.46	2.63	3.82
6	7000000	7999999	11.84	9.24	2.63	3.54
6	8000000	8999999	11.84	9.46	2.63	3.49
6	9000000	9999999	11.84	9.46	2.63	3.32
6	10000000	10999999	11.84	9.63	2.63	3.27
6	11000000	11999999	11.84	9.57	2.63	3.27
6	12000000	12999999	11.84	9.63	2.63	3.38
6	13000000	13999999	11.84	10.13	2.63	3.49
6	14000000	14999999	11.84	9.68	2.63	3.15
6	15000000	15999999	11.84	10.4	2.63	3.1
6	16000000	16999999	10.53	10.13	2.63	2.71
6	17000000	17999999	10.53	10.24	2.63	2.71
6	18000000	18999999	10.53	10.29	2.63	2.55
6	19000000	19999999	10.53	10.18	2.63	2.38
6	20000000	20999999	10.53	10.46	2.63	2.43
6	21000000	21999999	10.53	10.46	2.63	2.49
6	22000000	22999999	10.53	10.29	2.63	2.43
6	23000000	23999999	10.53	10.07	2.63	2.43
6	24000000	24999999	10.53	9.8	2.63	2.38
6	25000000	25999999	10.53	9.57	2.63	2.32
6	26000000	26999999	11.84	9.24	2.63	2.6
6	27000000	27999999	11.84	9.08	2.63	2.71
6	28000000	28999999	11.84	9.02	2.63	2.49
6	29000000	29999999	22.37	10.63	0	3.15
6	30000000	30999999	22.37	9.85	0	2.88
6	31000000	31999999	22.37	10.13	0	2.66
6	32000000	32999999	22.37	10.29	0	2.43
6	33000000	33999999	22.37	10.4	0	2.38
6	34000000	34999999	22.37	10.4	0	2.32
6	35000000	35999999	22.37	10.35	0	2.43
6	36000000	36999999	22.37	10.51	0	2.71
6	37000000	37999999	9.21	9.68	0	2.6
6	38000000	38999999	9.21	9.68	0	2.6
6	39000000	39999999	9.21	9.8	0	2.66
6	40000000	40999999	9.21	9.91	0	2.6
6	41000000	41999999	9.21	9.46	0	2.49
6	42000000	42999999	9.21	9.68	0	2.49
6	43000000	43999999	9.21	9.68	0	2.55
6	44000000	44999999	9.21	9.8	0	2.66
6	45000000	45999999	11.84	9.74	0	2.88
6	46000000	46999999	10.53	7.8	0	2.32
6	47000000	47999999	10.53	7.75	0	2.49
6	48000000	48999999	10.53	7.58	0	2.38
6	49000000	49999999	10.53	7.36	0	2.38
6	50000000	50999999	10.53	7.42	0	2.43
6	51000000	51999999	10.53	7.42	0	2.38
6	52000000	52999999	10.53	7.25	0	2.43
6	53000000	53999999	10.53	7.3	0	2.49
6	54000000	54999999	10.53	7.14	0	2.49
6	55000000	55999999	10.53	7.14	0	2.49
6	56000000	56999999	10.53	6.97	0	2.43
6	57000000	57999999	10.53	6.81	0	2.43
6	58000000	58999999	9.21	4.32	0	1.94
6	59000000	59999999	9.21	3.98	0	1.88
6	60000000	60999999	9.21	4.65	9.21	3.04
6	61000000	61999999	5.26	3.6	10.53	2.88
6	62000000	62999999	5.26	3.65	10.53	3.54
6	63000000	63999999	5.26	5.26	10.53	5.26
6	64000000	64999999	5.26	5.37	10.53	5.76
6	65000000	65999999	5.26	5.26	10.53	5.98
6	66000000	66999999	5.26	5.2	10.53	6.03
6	67000000	67999999	5.26	5.09	10.53	6.2
6	68000000	68999999	5.26	4.98	10.53	6.36
6	69000000	69999999	5.26	5.09	10.53	6.53
6	70000000	70999999	5.26	4.65	10.53	8.14
6	71000000	71999999	5.26	4.7	10.53	8.8
6	72000000	72999999	5.26	4.76	10.53	9.19
6	73000000	73999999	5.26	4.54	10.53	9.46
6	74000000	74999999	5.26	4.54	10.53	9.63
6	75000000	75999999	5.26	5.2	10.53	10.85
6	76000000	76999999	5.26	4.98	10.53	10.51
6	77000000	77999999	5.26	5.04	10.53	10.4
6	78000000	78999999	5.26	5.04	10.53	10.35
6	79000000	79999999	5.26	5.15	10.53	10.46
6	80000000	80999999	5.26	5.2	10.53	10.46
6	81000000	81999999	5.26	5.04	10.53	10.46
6	82000000	82999999	5.26	5.04	10.53	10.57
6	83000000	83999999	5.26	4.98	10.53	10.63
6	84000000	84999999	5.26	4.93	10.53	10.57
6	85000000	85999999	5.26	5.15	10.53	11.01
6	86000000	86999999	5.26	5.09	10.53	10.96
6	87000000	87999999	5.26	5.53	10.53	11.23
6	88000000	88999999	5.26	5.04	10.53	11.23
6	89000000	89999999	5.26	5.04	10.53	11.23
6	90000000	90999999	5.26	5.04	10.53	11.18
6	91000000	91999999	5.26	5.04	10.53	11.46
6	92000000	92999999	5.26	5.64	13.16	11.68
6	93000000	93999999	5.26	5.59	13.16	11.62
6	94000000	94999999	5.26	5.64	13.16	11.62
6	95000000	95999999	5.26	5.7	13.16	11.68
6	96000000	96999999	5.26	5.76	13.16	11.68
6	97000000	97999999	5.26	5.76	13.16	11.79
6	98000000	98999999	5.26	5.76	13.16	11.73
6	99000000	99999999	5.26	5.87	11.84	11.68
6	100000000	100999999	5.26	5.92	11.84	11.73
6	101000000	101999999	5.26	5.92	11.84	11.73
6	102000000	102999999	5.26	6.03	11.84	11.79
6	103000000	103999999	5.26	6.03	11.84	11.62
6	104000000	104999999	10.53	7.36	13.16	12.34
6	105000000	105999999	10.53	7.19	9.21	11.9
6	106000000	106999999	10.53	7.3	9.21	11.9
6	107000000	107999999	10.53	7.58	9.21	11.9
6	108000000	108999999	10.53	7.53	9.21	12.01
6	109000000	109999999	10.53	7.36	9.21	12.01
6	110000000	110999999	10.53	7.25	9.21	12.06
6	111000000	111999999	10.53	7.14	9.21	12.06
6	112000000	112999999	10.53	7.08	9.21	11.9
6	113000000	113999999	10.53	7.42	9.21	12.62
6	114000000	114999999	10.53	6.81	9.21	11.79
6	115000000	115999999	10.53	6.97	9.21	11.79
6	116000000	116999999	10.53	7.08	9.21	11.51
6	117000000	117999999	10.53	6.97	9.21	11.46
6	118000000	118999999	10.53	6.97	9.21	11.29
6	119000000	119999999	10.53	7.25	9.21	11.46
6	120000000	120999999	10.53	7.19	9.21	11.34
6	121000000	121999999	10.53	7.14	9.21	11.12
6	122000000	122999999	10.53	7.14	9.21	11.01
6	123000000	123999999	10.53	7.14	9.21	11.12
6	124000000	124999999	10.53	7.14	9.21	11.18
6	125000000	125999999	10.53	7.25	9.21	11.12
6	126000000	126999999	10.53	7.19	9.21	11.07
6	127000000	127999999	10.53	7.3	9.21	11.18
6	128000000	128999999	10.53	7.47	9.21	11.07
6	129000000	129999999	10.53	7.53	9.21	10.96
6	130000000	130999999	10.53	7.58	9.21	11.18
6	131000000	131999999	10.53	6.86	3.95	10.57
6	132000000	132999999	10.53	6.92	3.95	10.35
6	133000000	133999999	10.53	7.03	3.95	10.24
6	134000000	134999999	10.53	7.03	3.95	10.4
6	135000000	135999999	10.53	7.19	3.95	10.35
6	136000000	136999999	10.53	7.14	3.95	10.35
6	137000000	137999999	10.53	7.08	3.95	10.29
6	138000000	138999999	10.53	7.03	3.95	10.24
6	139000000	139999999	10.53	7.03	3.95	11.07
6	140000000	140999999	10.53	6.14	3.95	10.46
6	141000000	141999999	10.53	6.03	3.95	10.4
6	142000000	142999999	10.53	5.98	3.95	10.4
6	143000000	143999999	10.53	5.98	3.95	10.46
6	144000000	144999999	10.53	5.92	3.95	10.51
6	145000000	145999999	10.53	5.76	3.95	10.57
6	146000000	146999999	10.53	5.7	3.95	10.57
6	147000000	147999999	10.53	5.59	3.95	10.63
6	148000000	148999999	10.53	5.53	3.95	10.63
6	149000000	149999999	10.53	6.03	3.95	11.4
6	150000000	150999999	10.53	5.15	3.95	11.18
6	151000000	151999999	10.53	5.09	3.95	11.12
6	152000000	152999999	10.53	5.04	3.95	11.07
6	153000000	153999999	10.53	5.04	3.95	11.07
6	154000000	154999999	10.53	5.04	3.95	11.07
6	155000000	155999999	10.53	4.87	3.95	11.34
6	156000000	156999999	10.53	4.54	3.95	11.29
6	157000000	157999999	10.53	4.54	3.95	11.57
6	158000000	158999999	10.53	4.32	3.95	11.73
6	159000000	159999999	10.53	4.32	3.95	11.68
6	160000000	160999999	7.89	4.54	6.58	12.23
6	161000000	161999999	5.26	3.87	9.21	11.95
6	162000000	162999999	5.26	3.87	9.21	12.17
6	163000000	163999999	5.26	3.93	9.21	12.01
6	164000000	164999999	5.26	4.15	9.21	12.29
6	165000000	165999999	5.26	4.04	9.21	12.23
6	166000000	166999999	5.26	3.98	9.21	12.29
6	167000000	167999999	5.26	4.15	9.21	12.4
6	168000000	168999999	5.26	4.15	9.21	12.56
6	169000000	169999999	5.26	4.54	9.21	12.51
6	170000000	170899992	5.26	4.59	9.21	12.01
7	0	999999	7.89	10.79	0	3.54
7	1000000	1999999	7.89	11.12	0	3.65
7	2000000	2999999	7.89	11.01	0	3.54
7	3000000	3999999	7.89	10.02	0	3.04
7	4000000	4999999	7.89	9.96	0	2.93
7	5000000	5999999	7.89	10.07	0	2.99
7	6000000	6999999	7.89	10.02	0	2.82
7	7000000	7999999	7.89	11.12	0	2.82
7	8000000	8999999	7.89	10.79	0	2.77
7	9000000	9999999	7.89	10.74	0	2.66
7	10000000	10999999	7.89	10.68	0	2.71
7	11000000	11999999	7.89	10.68	0	2.71
7	12000000	12999999	7.89	10.68	0	2.71
7	13000000	13999999	7.89	10.68	0	2.71
7	14000000	14999999	7.89	10.68	0	2.71
7	15000000	15999999	7.89	10.68	0	2.49
7	16000000	16999999	7.89	10.74	0	2.55
7	17000000	17999999	7.89	10.79	0	2.49
7	18000000	18999999	7.89	10.96	0	2.43
7	19000000	19999999	7.89	11.34	0	2.55
7	20000000	20999999	7.89	10.29	0	2.05
7	21000000	21999999	7.89	10.24	0	2.05
7	22000000	22999999	7.89	10.24	0	2.1
7	23000000	23999999	7.89	10.13	0	2.05
7	24000000	24999999	7.89	10.18	0	2.05
7	25000000	25999999	7.89	10.24	0	1.94
7	26000000	26999999	7.89	10.4	0	2.05
7	27000000	27999999	7.89	10.35	0	2.1
7	28000000	28999999	7.89	10.46	0	1.94
7	29000000	29999999	7.89	10.57	0	1.94
7	30000000	30999999	7.89	10.51	0	1.99
7	31000000	31999999	7.89	10.79	0	2.05
7	32000000	32999999	7.89	10.24	0	1.94
7	33000000	33999999	7.89	10.18	0	1.88
7	34000000	34999999	7.89	10.13	0	1.94
7	35000000	35999999	7.89	10.07	0	1.94
7	36000000	36999999	7.89	10.13	0	1.99
7	37000000	37999999	7.89	9.85	0	1.99
7	38000000	38999999	7.89	9.68	0	1.99
7	39000000	39999999	7.89	9.68	0	1.99
7	40000000	40999999	7.89	9.68	0	1.99
7	41000000	41999999	7.89	9.63	0	1.94
7	42000000	42999999	7.89	9.68	0	2.05
7	43000000	43999999	7.89	9.8	0	2.1
7	44000000	44999999	7.89	9.13	0	2.21
7	45000000	45999999	7.89	8.97	0	2.21
7	46000000	46999999	7.89	9.52	0	2.21
7	47000000	47999999	7.89	8.69	0	2.1
7	48000000	48999999	7.89	8.63	0	2.1
7	49000000	49999999	7.89	8.69	0	1.99
7	50000000	50999999	7.89	8.58	0	1.99
7	51000000	51999999	7.89	8.58	0	1.94
7	52000000	52999999	7.89	8.52	0	1.99
7	53000000	53999999	7.89	8.63	0	1.99
7	54000000	54999999	7.89	7.19	0	1.49
7	55000000	55999999	7.89	7.3	0	1.83
7	56000000	56999999	7.89	6.7	0	1.49
7	57000000	57999999	7.89	6.31	0	1.6
7	58000000	58999999	7.89	6.03	0	1.49
7	59000000	59999999	10.53	8.25	1.32	2.49
7	60000000	60999999	7.89	7.47	2.63	2.43
7	61000000	61999999	10.53	8.19	2.63	2.43
7	62000000	62999999	10.53	8.36	2.63	2.71
7	63000000	63999999	10.53	8.52	2.63	3.04
7	64000000	64999999	10.53	8.52	2.63	3.04
7	65000000	65999999	10.53	8.52	2.63	3.04
7	66000000	66999999	10.53	8.85	2.63	3.04
7	67000000	67999999	10.53	8.74	2.63	3.04
7	68000000	68999999	10.53	8.63	2.63	2.99
7	69000000	69999999	10.53	8.69	2.63	2.93
7	70000000	70999999	10.53	8.63	2.63	2.93
7	71000000	71999999	10.53	8.8	2.63	3.04
7	72000000	72999999	10.53	8.74	2.63	3.04
7	73000000	73999999	10.53	8.8	2.63	3.04
7	74000000	74999999	10.53	8.8	2.63	3.04
7	75000000	75999999	10.53	8.63	2.63	3.1
7	76000000	76999999	10.53	8.91	2.63	2.71
7	77000000	77999999	7.89	8.97	2.63	2.88
7	78000000	78999999	2.63	6.97	5.26	2.6
7	79000000	79999999	2.63	7.19	5.26	2.71
7	80000000	80999999	2.63	7.19	5.26	2.71
7	81000000	81999999	2.63	7.25	5.26	2.71
7	82000000	82999999	2.63	7.3	5.26	2.82
7	83000000	83999999	2.63	7.19	5.26	2.82
7	84000000	84999999	2.63	7.36	5.26	2.88
7	85000000	85999999	2.63	7.42	5.26	2.88
7	86000000	86999999	2.63	7.47	5.26	2.99
7	87000000	87999999	2.63	7.47	5.26	2.77
7	88000000	88999999	2.63	7.25	5.26	2.77
7	89000000	89999999	2.63	7.3	5.26	2.82
7	90000000	90999999	2.63	7.58	5.26	2.88
7	91000000	91999999	2.63	7.53	5.26	2.66
7	92000000	92999999	2.63	7.75	5.26	2.71
7	93000000	93999999	2.63	7.8	5.26	2.82
7	94000000	94999999	2.63	7.53	5.26	2.82
7	95000000	95999999	2.63	7.47	5.26	2.77
7	96000000	96999999	2.63	7.53	5.26	2.88
7	97000000	97999999	2.63	7.58	5.26	3.15
7	98000000	98999999	1.32	7.3	5.26	3.76
7	99000000	99999999	1.32	7.14	5.26	4.32
7	100000000	100999999	1.32	7.03	5.26	4.43
7	101000000	101999999	1.32	7.14	5.26	4.15
7	102000000	102999999	1.32	7.08	5.26	3.82
7	103000000	103999999	1.32	6.86	5.26	3.54
7	104000000	104999999	1.32	6.75	5.26	3.49
7	105000000	105999999	1.32	6.59	5.26	3.38
7	106000000	106999999	1.32	6.81	5.26	3.49
7	107000000	107999999	1.32	8.91	5.26	4.32
7	108000000	108999999	1.32	8.36	5.26	4.1
7	109000000	109999999	1.32	8.3	5.26	3.98
7	110000000	110999999	1.32	8.36	5.26	3.93
7	111000000	111999999	1.32	8.63	5.26	3.87
7	112000000	112999999	1.32	8.69	5.26	3.93
7	113000000	113999999	1.32	8.74	5.26	3.98
7	114000000	114999999	1.32	8.8	5.26	3.98
7	115000000	115999999	1.32	8.91	5.26	3.98
7	116000000	116999999	1.32	8.8	5.26	3.93
7	117000000	117999999	1.32	8.8	5.26	3.87
7	118000000	118999999	1.32	8.74	5.26	3.82
7	119000000	119999999	1.32	8.8	5.26	3.82
7	120000000	120999999	1.32	8.91	5.26	3.87
7	121000000	121999999	1.32	9.02	5.26	3.87
7	122000000	122999999	1.32	8.91	5.26	3.98
7	123000000	123999999	1.32	8.8	5.26	3.93
7	124000000	124999999	1.32	8.8	5.26	3.98
7	125000000	125999999	1.32	8.8	5.26	3.82
7	126000000	126999999	1.32	9.19	2.63	4.04
7	127000000	127999999	3.95	9.13	2.63	3.54
7	128000000	128999999	3.95	9.46	2.63	3.54
7	129000000	129999999	3.95	9.46	2.63	3.6
7	130000000	130999999	3.95	9.41	2.63	3.54
7	131000000	131999999	3.95	9.57	2.63	3.65
7	132000000	132999999	3.95	9.52	2.63	3.82
7	133000000	133999999	3.95	9.02	2.63	3.65
7	134000000	134999999	3.95	8.91	2.63	3.54
7	135000000	135999999	3.95	9.08	2.63	3.6
7	136000000	136999999	3.95	9.19	2.63	3.54
7	137000000	137999999	3.95	9.35	2.63	3.65
7	138000000	138999999	3.95	9.19	2.63	3.54
7	139000000	139999999	3.95	9.24	2.63	3.6
7	140000000	140999999	3.95	8.85	2.63	3.49
7	141000000	141999999	3.95	9.02	2.63	3.54
7	142000000	142999999	3.95	9.74	2.63	4.43
7	143000000	143999999	3.95	9.63	2.63	4.81
7	144000000	144999999	3.95	9.35	2.63	4.93
7	145000000	145999999	3.95	9.52	2.63	4.87
7	146000000	146999999	3.95	9.41	2.63	4.87
7	147000000	147999999	3.95	10.07	2.63	5.37
7	148000000	148999999	3.95	8.02	2.63	4.04
7	149000000	149999999	3.95	7.91	2.63	4.21
7	150000000	150999999	3.95	8.02	2.63	4.37
7	151000000	151999999	3.95	7.91	2.63	4.48
7	152000000	152999999	3.95	7.97	2.63	4.32
7	153000000	153999999	3.95	8.14	2.63	4.26
7	154000000	154999999	3.95	8.25	2.63	4.15
7	155000000	155999999	3.95	8.41	2.63	3.98
7	156000000	156999999	3.95	8.36	2.63	4.15
7	157000000	157999999	3.95	8.69	2.63	4.15
7	158000000	158821424	3.95	6.2	2.63	3.1
8	0	999999	1.32	3.27	31.58	22.74
8	1000000	1999999	1.32	3.27	31.58	23.91
8	2000000	2999999	1.32	4.59	31.58	28.61
8	3000000	3999999	1.32	4.32	31.58	28.56
8	4000000	4999999	1.32	4.32	31.58	28.94
8	5000000	5999999	1.32	4.1	31.58	28.61
8	6000000	6999999	1.32	4.21	31.58	29
8	7000000	7999999	1.32	5.04	31.58	26.45
8	8000000	8999999	1.32	4.04	31.58	28.39
8	9000000	9999999	1.32	4.1	31.58	28.33
8	10000000	10999999	1.32	4.04	31.58	28.28
8	11000000	11999999	1.32	4.1	31.58	28.39
8	12000000	12999999	1.32	4.65	32.89	29.99
8	13000000	13999999	1.32	3.93	32.89	28.17
8	14000000	14999999	1.32	3.93	32.89	28.06
8	15000000	15999999	1.32	3.87	32.89	28.28
8	16000000	16999999	1.32	3.98	32.89	28.17
8	17000000	17999999	1.32	4.21	32.89	28
8	18000000	18999999	1.32	3.93	32.89	27.89
8	19000000	19999999	1.32	4.7	32.89	28
8	20000000	20999999	1.32	4.81	32.89	26.01
8	21000000	21999999	1.32	4.87	32.89	25.73
8	22000000	22999999	1.32	4.7	32.89	25.73
8	23000000	23999999	1.32	4.65	32.89	25.73
8	24000000	24999999	1.32	4.65	32.89	25.73
8	25000000	25999999	1.32	4.54	32.89	25.73
8	26000000	26999999	1.32	4.76	32.89	25.29
8	27000000	27999999	1.32	4.81	32.89	25.07
8	28000000	28999999	1.32	4.98	32.89	24.68
8	29000000	29999999	2.63	6.86	23.68	23.19
8	30000000	30999999	14.47	7.97	21.05	19.65
8	31000000	31999999	14.47	8.25	21.05	19.15
8	32000000	32999999	14.47	8.97	21.05	18.59
8	33000000	33999999	14.47	9.52	21.05	17.87
8	34000000	34999999	14.47	9.74	21.05	17.43
8	35000000	35999999	14.47	11.4	21.05	16.88
8	36000000	36999999	14.47	13.5	21.05	15.66
8	37000000	37999999	14.47	14.39	21.05	14.33
8	38000000	38999999	14.47	15.33	21.05	13.61
8	39000000	39999999	11.84	13.34	19.74	10.07
8	40000000	40999999	11.84	13.56	19.74	10.29
8	41000000	41999999	11.84	13.67	19.74	9.85
8	42000000	42999999	11.84	13.45	19.74	9.57
8	43000000	43999999	11.84	13.45	19.74	9.13
8	44000000	44999999	11.84	12.51	19.74	6.09	Centromeric region
8	45000000	45999999	15.79	17.65	10.53	4.54
8	46000000	46999999	22.37	18.43	0	2.43
8	47000000	47999999	22.37	21.08	0	2.66
8	48000000	48999999	22.37	22.74	0	2.38
8	49000000	49999999	22.37	22.91	0	2.05
8	50000000	50999999	22.37	23.13	0	1.99
8	51000000	51999999	22.37	22.97	0	1.99
8	52000000	52999999	22.37	23.57	0	2.05
8	53000000	53999999	22.37	23.52	0	2.1
8	54000000	54999999	22.37	23.41	0	1.88
8	55000000	55999999	22.37	28.56	0	1.99
8	56000000	56999999	22.37	28.44	0	2.05
8	57000000	57999999	22.37	28.56	0	1.94
8	58000000	58999999	22.37	28.72	0	1.88
8	59000000	59999999	22.37	28.72	0	1.94
8	60000000	60999999	22.37	28.72	0	1.88
8	61000000	61999999	22.37	29.16	0	1.77
8	62000000	62999999	22.37	29.33	0	1.55
8	63000000	63999999	22.37	29.33	0	1.55
8	64000000	64999999	22.37	30.16	0	1.49
8	65000000	65999999	22.37	30.22	0	1.38
8	66000000	66999999	22.37	31.38	0	1.33
8	67000000	67999999	22.37	31.32	0	1.27
8	68000000	68999999	22.37	31.05	0	1.27
8	69000000	69999999	22.37	31.05	0	1.22
8	70000000	70999999	22.37	31.16	0	1.16
8	71000000	71999999	22.37	31.1	0	1.16
8	72000000	72999999	22.37	31.27	0	1.33
8	73000000	73999999	22.37	31.16	0	1.22
8	74000000	74999999	23.68	34.31	0	1
8	75000000	75999999	23.68	34.59	0	1.11
8	76000000	76999999	23.68	34.86	0	1.11
8	77000000	77999999	23.68	34.98	0	1.16
8	78000000	78999999	23.68	35.14	0	1.11
8	79000000	79999999	23.68	35.47	0	1.11
8	80000000	80999999	23.68	35.86	0	1.11
8	81000000	81999999	23.68	35.92	0	1.05
8	82000000	82999999	23.68	36.08	0	0.94
8	83000000	83999999	23.68	35.58	0	0.89
8	84000000	84999999	23.68	35.81	0	0.89
8	85000000	85999999	23.68	35.86	0	0.77
8	86000000	86999999	23.68	35.86	0	0.83
8	87000000	87999999	23.68	36.47	0	0.83
8	88000000	88999999	23.68	36.47	0	0.72
8	89000000	89999999	23.68	36.58	0	0.72
8	90000000	90999999	23.68	36.58	0	0.66
8	91000000	91999999	23.68	36.69	0	0.66
8	92000000	92999999	23.68	37.41	0	0.66
8	93000000	93999999	23.68	40.12	0	0.66
8	94000000	94999999	23.68	39.68	0	0.61
8	95000000	95999999	23.68	39.9	0	0.61
8	96000000	96999999	23.68	39.9	0	0.61
8	97000000	97999999	23.68	39.96	0	0.66
8	98000000	98999999	23.68	40.51	0	0.72
8	99000000	99999999	23.68	40.9	0	0.61
8	100000000	100999999	23.68	40.95	0	0.55
8	101000000	101999999	23.68	41.39	0	0.55
8	102000000	102999999	23.68	40.56	0	0.55
8	103000000	103999999	23.68	40.62	0	0.55
8	104000000	104999999	23.68	40.45	0	0.61
8	105000000	105999999	23.68	40.34	0	0.61
8	106000000	106999999	25	41.89	0	0.83
8	107000000	107999999	22.37	41.23	0	0.83
8	108000000	108999999	22.37	41.06	0	0.83
8	109000000	109999999	22.37	41.12	0	0.83
8	110000000	110999999	22.37	41.95	0	0.83
8	111000000	111999999	22.37	41.56	0	0.83
8	112000000	112999999	22.37	41.51	0	0.83
8	113000000	113999999	22.37	41.78	0	0.83
8	114000000	114999999	22.37	41.62	0	0.83
8	115000000	115999999	22.37	41.78	0	0.77
8	116000000	116999999	22.37	42.22	0	0.77
8	117000000	117999999	22.37	43.72	0	1.05
8	118000000	118999999	21.05	42.83	0	1.05
8	119000000	119999999	21.05	42	0	1.05
8	120000000	120999999	21.05	41.89	0	1.16
8	121000000	121999999	21.05	41.51	0	1.11
8	122000000	122999999	21.05	41.56	0	1.11
8	123000000	123999999	21.05	42.28	0	1.22
8	124000000	124999999	21.05	42.5	0	1.22
8	125000000	125999999	21.05	42.89	0	1.16
8	126000000	126999999	21.05	42.89	0	1.11
8	127000000	127999999	21.05	43.05	0	1.11
8	128000000	128999999	21.05	42.22	0	1.05
8	129000000	129999999	21.05	40.79	0	1.05
8	130000000	130999999	21.05	40.62	0	1.11
8	131000000	131999999	21.05	40.73	0	1.22
8	132000000	132999999	21.05	40.45	0	1.33
8	133000000	133999999	21.05	40.29	0	1.38
8	134000000	134999999	21.05	39.96	0	1.55
8	135000000	135999999	21.05	39.85	0	1.6
8	136000000	136999999	21.05	39.85	0	1.66
8	137000000	137999999	21.05	39.46	0	1.83
8	138000000	138999999	21.05	39.07	0	2.05
8	139000000	139999999	21.05	39.07	0	1.83
8	140000000	140999999	21.05	38.79	0	1.88
8	141000000	141999999	21.05	38.85	0	1.99
8	142000000	142999999	21.05	37.41	0	2.1
8	143000000	143999999	21.05	37.47	0	2.16
8	144000000	144999999	21.05	37.24	0	2.16
8	145000000	145999999	21.05	37.3	0	2.27
8	146000000	146274826	21.05	34.86	0	2.27
9	0	999999	0	6.2	15.79	10.18
9	1000000	1999999	0	6.09	15.79	10.02
9	2000000	2999999	0	5.92	15.79	9.96
9	3000000	3999999	0	5.87	15.79	10.02
9	4000000	4999999	0	5.98	15.79	10.02
9	5000000	5999999	0	6.03	15.79	9.8
9	6000000	6999999	0	5.81	15.79	9.91
9	7000000	7999999	0	5.7	15.79	9.91
9	8000000	8999999	0	5.7	15.79	9.96
9	9000000	9999999	0	5.76	15.79	10.29
9	10000000	10999999	0	5.87	15.79	10.35
9	11000000	11999999	0	5.81	15.79	10.51
9	12000000	12999999	0	5.7	15.79	10.51
9	13000000	13999999	0	5.76	15.79	10.46
9	14000000	14999999	0	5.64	15.79	10.9
9	15000000	15999999	0	5.37	15.79	10.35
9	16000000	16999999	0	5.31	15.79	10.4
9	17000000	17999999	0	5.2	15.79	10.46
9	18000000	18999999	0	5.04	15.79	10.35
9	19000000	19999999	0	5.2	17.11	11.34
9	20000000	20999999	0	4.98	17.11	11.01
9	21000000	21999999	0	4.87	17.11	11.18
9	22000000	22999999	0	4.7	17.11	11.29
9	23000000	23999999	0	4.76	17.11	11.12
9	24000000	24999999	0	4.87	17.11	11.07
9	25000000	25999999	0	4.98	17.11	10.96
9	26000000	26999999	0	5.15	17.11	10.68
9	27000000	27999999	0	5.15	17.11	10.68
9	28000000	28999999	0	4.93	17.11	10.51
9	29000000	29999999	0	4.93	17.11	10.46
9	30000000	30999999	0	4.81	17.11	10.74
9	31000000	31999999	0	4.76	17.11	10.68
9	32000000	32999999	0	5.37	17.11	10.57
9	33000000	33999999	0	4.59	11.84	8.58
9	34000000	34999999	0	4.48	11.84	8.08
9	35000000	35999999	0	4.37	11.84	7.86
9	36000000	36999999	0	4.37	11.84	7.91
9	37000000	37999999	0	4.26	11.84	7.64
9	38000000	38999999	0	3.93	11.84	7.86
9	39000000	39999999	0	3.82	11.84	8.58
9	40000000	40999999	0	4.1	11.84	8.69
9	41000000	41999999	0	3.27	11.84	7.64
9	42000000	42999999	0	3.27	11.84	7.8
9	43000000	43999999	0	1.99	11.84	6.36
9	44000000	44999999	0	1.99	11.84	6.47
9	45000000	45999999	0	1.94	11.84	6.47
9	46000000	46999999	0	1.94	11.84	6.47
9	47000000	47999999	0	1.94	11.84	6.36
9	48000000	48999999	0	1.94	11.84	6.36
9	49000000	49999999	0	1.94	11.84	6.36
9	50000000	50999999	0	1.94	11.84	6.36
9	51000000	51999999	1.32	1.99	11.84	6.75
9	52000000	52999999	1.32	1.49	5.26	5.81
9	53000000	53999999	1.32	1.49	5.26	5.81
9	54000000	54999999	1.32	1.49	5.26	5.81
9	55000000	55999999	1.32	1.49	5.26	5.81
9	56000000	56999999	1.32	1.49	5.26	5.81
9	57000000	57999999	1.32	1.49	5.26	5.81
9	58000000	58999999	1.32	1.49	5.26	5.81
9	59000000	59999999	1.32	1.49	5.26	5.81
9	60000000	60999999	1.32	3.49	5.26	8.08
9	61000000	61999999	1.32	3.49	5.26	8.08
9	62000000	62999999	1.32	3.49	5.26	8.08
9	63000000	63999999	1.32	3.49	5.26	8.08
9	64000000	64999999	1.32	3.49	5.26	8.08
9	65000000	65999999	1.32	3.49	5.26	8.08
9	66000000	66999999	1.32	3.49	5.26	7.97
9	67000000	67999999	1.32	3.43	5.26	8.14
9	68000000	68999999	1.32	3.43	5.26	8.25
9	69000000	69999999	1.32	3.32	5.26	7.91
9	70000000	70999999	1.32	2.71	5.26	7.97
9	71000000	71999999	1.32	2.38	5.26	6.81
9	72000000	72999999	1.32	2.32	5.26	6.7
9	73000000	73999999	1.32	2.32	5.26	6.7
9	74000000	74999999	1.32	2.27	5.26	6.64
9	75000000	75999999	1.32	2.27	5.26	6.7
9	76000000	76999999	1.32	2.27	5.26	6.64
9	77000000	77999999	1.32	2.32	5.26	6.53
9	78000000	78999999	1.32	2.27	5.26	6.59
9	79000000	79999999	1.32	2.27	5.26	6.59
9	80000000	80999999	1.32	2.27	5.26	6.59
9	81000000	81999999	1.32	2.38	5.26	6.47
9	82000000	82999999	1.32	2.43	5.26	6.31
9	83000000	83999999	1.32	2.43	5.26	6.31
9	84000000	84999999	1.32	2.43	5.26	6.31
9	85000000	85999999	1.32	2.43	5.26	6.31
9	86000000	86999999	1.32	2.49	5.26	6.25
9	87000000	87999999	1.32	2.43	5.26	6.31
9	88000000	88999999	1.32	2.38	5.26	6.36
9	89000000	89999999	1.32	2.71	6.58	7.03
9	90000000	90999999	1.32	1.99	6.58	6.14
9	91000000	91999999	1.32	1.99	6.58	6.14
9	92000000	92999999	1.32	1.99	6.58	6.2
9	93000000	93999999	1.32	2.1	6.58	6.14
9	94000000	94999999	1.32	1.99	6.58	6.25
9	95000000	95999999	1.32	1.99	6.58	6.36
9	96000000	96999999	1.32	2.1	6.58	6.47
9	97000000	97999999	1.32	2.1	6.58	6.47
9	98000000	98999999	1.32	2.21	6.58	6.47
9	99000000	99999999	1.32	1.99	6.58	6.31
9	100000000	100999999	1.32	1.99	6.58	6.2
9	101000000	101999999	1.32	2.71	6.58	6.86
9	102000000	102999999	1.32	2.55	6.58	6.64
9	103000000	103999999	1.32	2.77	6.58	6.7
9	104000000	104999999	1.32	2.71	6.58	6.64
9	105000000	105999999	1.32	2.71	6.58	6.64
9	106000000	106999999	1.32	2.6	6.58	6.53
9	107000000	107999999	1.32	2.55	6.58	6.47
9	108000000	108999999	1.32	2.6	6.58	6.47
9	109000000	109999999	1.32	2.6	6.58	6.47
9	110000000	110999999	1.32	2.66	6.58	6.47
9	111000000	111999999	1.32	2.77	6.58	6.59
9	112000000	112999999	1.32	2.77	6.58	6.7
9	113000000	113999999	1.32	2.93	6.58	6.81
9	114000000	114999999	1.32	2.88	6.58	6.59
9	115000000	115999999	1.32	2.88	6.58	6.59
9	116000000	116999999	1.32	3.65	6.58	7.14
9	117000000	117999999	1.32	3.82	6.58	6.97
9	118000000	118999999	1.32	3.98	6.58	7.03
9	119000000	119999999	1.32	3.98	6.58	7.03
9	120000000	120999999	1.32	3.98	6.58	6.92
9	121000000	121999999	1.32	3.87	6.58	6.75
9	122000000	122999999	1.32	3.93	6.58	6.86
9	123000000	123999999	1.32	3.93	6.58	6.75
9	124000000	124999999	1.32	4.15	6.58	6.75
9	125000000	125999999	1.32	4.15	6.58	6.7
9	126000000	126999999	1.32	4.15	6.58	6.7
9	127000000	127999999	1.32	4.37	6.58	7.03
9	128000000	128999999	1.32	4.43	6.58	7.47
9	129000000	129999999	7.89	5.09	7.89	8.08
9	130000000	130999999	7.89	4.59	7.89	7.8
9	131000000	131999999	7.89	4.59	7.89	7.75
9	132000000	132999999	7.89	4.54	7.89	7.75
9	133000000	133999999	7.89	4.65	7.89	7.69
9	134000000	134999999	7.89	4.54	7.89	7.69
9	135000000	135999999	7.89	4.48	7.89	7.86
9	136000000	136999999	7.89	4.59	7.89	7.64
9	137000000	137999999	7.89	4.43	7.89	6.92
9	138000000	138999999	7.89	4.21	7.89	6.31
9	139000000	139999999	7.89	4.32	7.89	6.42
9	140000000	140273252	7.89	4.37	7.89	6.42
10	0	999999	1.32	11.23	3.95	2.77
10	1000000	1999999	1.32	11.84	3.95	2.77
10	2000000	2999999	1.32	12.06	3.95	2.82
10	3000000	3999999	1.32	12.45	3.95	2.71
10	4000000	4999999	1.32	12.51	3.95	2.82
10	5000000	5999999	1.32	12.34	3.95	2.82
10	6000000	6999999	1.32	12.89	3.95	2.99
10	7000000	7999999	1.32	11.57	3.95	2.6
10	8000000	8999999	1.32	11.68	3.95	2.6
10	9000000	9999999	1.32	11.29	3.95	2.55
10	10000000	10999999	1.32	11.4	3.95	2.6
10	11000000	11999999	1.32	11.23	3.95	2.6
10	12000000	12999999	1.32	10.96	3.95	2.77
10	13000000	13999999	1.32	10.24	3.95	2.43
10	14000000	14999999	1.32	10.13	3.95	2.49
10	15000000	15999999	1.32	9.74	3.95	2.6
10	16000000	16999999	1.32	9.57	3.95	2.6
10	17000000	17999999	1.32	10.13	3.95	2.71
10	18000000	18999999	1.32	9.24	3.95	2.38
10	19000000	19999999	1.32	9.24	3.95	2.38
10	20000000	20999999	1.32	9.19	3.95	2.43
10	21000000	21999999	1.32	9.08	3.95	2.55
10	22000000	22999999	1.32	9.08	3.95	2.49
10	23000000	23999999	1.32	8.69	3.95	2.55
10	24000000	24999999	1.32	8.58	3.95	2.55
10	25000000	25999999	1.32	8.47	3.95	2.55
10	26000000	26999999	1.32	8.25	3.95	2.55
10	27000000	27999999	1.32	8.08	3.95	2.55
10	28000000	28999999	1.32	8.19	3.95	2.6
10	29000000	29999999	1.32	6.25	3.95	2.38
10	30000000	30999999	1.32	6.09	3.95	2.38
10	31000000	31999999	1.32	5.92	3.95	2.27
10	32000000	32999999	1.32	5.81	3.95	2.27
10	33000000	33999999	1.32	5.81	3.95	2.38
10	34000000	34999999	1.32	5.7	3.95	2.38
10	35000000	35999999	1.32	5.15	3.95	2.16
10	36000000	36999999	1.32	5.15	3.95	2.16
10	37000000	37999999	1.32	5.2	3.95	2.1
10	38000000	38999999	1.32	4.98	3.95	2.1
10	39000000	39999999	1.32	3.87	3.95	1.94
10	40000000	40999999	1.32	4.21	3.95	2.55
10	41000000	41999999	0	2.88	1.32	2.32
10	42000000	42999999	0	2.99	1.32	2.99
10	43000000	43999999	0	3.1	1.32	3.21
10	44000000	44999999	0	3.04	1.32	3.54
10	45000000	45999999	0	2.71	1.32	3.6
10	46000000	46999999	0	2.71	1.32	3.65
10	47000000	47999999	0	2.77	1.32	3.32
10	48000000	48999999	0	2.66	1.32	3.27
10	49000000	49999999	0	2.88	1.32	3.43
10	50000000	50999999	0	2.82	1.32	3.32
10	51000000	51999999	0	2.93	1.32	3.38
10	52000000	52999999	0	2.82	1.32	3.32
10	53000000	53999999	0	4.37	1.32	4.48
10	54000000	54999999	0	4.1	1.32	4.48
10	55000000	55999999	0	4.04	1.32	4.59
10	56000000	56999999	0	4.1	1.32	4.59
10	57000000	57999999	0	4.04	1.32	4.59
10	58000000	58999999	0	4.1	1.32	4.59
10	59000000	59999999	0	4.21	1.32	4.54
10	60000000	60999999	0	4.37	1.32	4.59
10	61000000	61999999	0	4.37	1.32	4.48
10	62000000	62999999	0	4.32	1.32	4.59
10	63000000	63999999	0	4.37	1.32	4.54
10	64000000	64999999	0	4.32	1.32	4.59
10	65000000	65999999	0	4.04	1.32	4.65
10	66000000	66999999	0	4.04	1.32	4.81
10	67000000	67999999	0	4.1	1.32	4.87
10	68000000	68999999	0	4.15	1.32	4.81
10	69000000	69999999	0	4.04	1.32	4.87
10	70000000	70999999	0	4.21	1.32	4.76
10	71000000	71999999	0	4.59	9.21	5.92
10	72000000	72999999	0	4.26	9.21	5.42
10	73000000	73999999	0	4.32	9.21	5.42
10	74000000	74999999	0	4.43	9.21	5.42
10	75000000	75999999	0	4.54	9.21	5.42
10	76000000	76999999	0	4.65	9.21	5.37
10	77000000	77999999	0	4.7	9.21	5.37
10	78000000	78999999	0	5.04	9.21	5.42
10	79000000	79999999	0	4.98	9.21	5.42
10	80000000	80999999	0	4.98	9.21	5.7
10	81000000	81999999	0	4.76	9.21	5.76
10	82000000	82999999	0	3.21	9.21	6.31
10	83000000	83999999	0	2.77	9.21	6.31
10	84000000	84999999	0	2.55	9.21	6.42
10	85000000	85999999	0	2.49	9.21	6.47
10	86000000	86999999	0	2.49	9.21	6.36
10	87000000	87999999	0	2.49	9.21	6.53
10	88000000	88999999	0	2.38	9.21	6.92
10	89000000	89999999	0	2.32	9.21	7.14
10	90000000	90999999	0	2.16	9.21	7.03
10	91000000	91999999	0	2.1	9.21	6.81
10	92000000	92999999	0	2.16	9.21	6.75
10	93000000	93999999	0	2.21	9.21	6.86
10	94000000	94999999	0	2.1	9.21	6.7
10	95000000	95999999	0	2.1	9.21	6.75
10	96000000	96999999	0	2.05	9.21	6.75
10	97000000	97999999	0	2.05	9.21	6.7
10	98000000	98999999	0	1.72	9.21	7.47
10	99000000	99999999	0	1.77	9.21	7.47
10	100000000	100999999	0	1.77	9.21	7.36
10	101000000	101999999	0	1.88	9.21	7.36
10	102000000	102999999	0	1.94	9.21	7.36
10	103000000	103999999	0	1.94	9.21	7.36
10	104000000	104999999	0	1.88	9.21	7.36
10	105000000	105999999	0	2.38	9.21	9.24
10	106000000	106999999	0	2.16	9.21	9.13
10	107000000	107999999	0	2.21	9.21	9.24
10	108000000	108999999	0	2.21	9.21	9.08
10	109000000	109999999	0	2.27	9.21	9.13
10	110000000	110999999	0	2.27	9.21	9.24
10	111000000	111999999	0	2.27	9.21	9.19
10	112000000	112999999	0	2.21	9.21	9.13
10	113000000	113999999	0	2.21	9.21	8.91
10	114000000	114999999	0	2.32	9.21	8.91
10	115000000	115999999	0	2.43	9.21	9.02
10	116000000	116999999	0	2.27	9.21	8.8
10	117000000	117999999	0	2.38	9.21	8.85
10	118000000	118999999	0	2.43	9.21	8.8
10	119000000	119999999	0	3.27	9.21	9.57
10	120000000	120999999	0	3.27	9.21	9.08
10	121000000	121999999	0	3.54	9.21	9.13
10	122000000	122999999	0	3.76	9.21	9.19
10	123000000	123999999	0	3.87	9.21	9.13
10	124000000	124999999	0	3.93	9.21	9.19
10	125000000	125999999	0	3.98	9.21	9.19
10	126000000	126999999	0	4.21	9.21	9.19
10	127000000	127999999	0	4.1	9.21	9.41
10	128000000	128999999	0	3.76	9.21	9.63
10	129000000	129999999	0	3.71	9.21	9.91
10	130000000	130999999	0	4.04	9.21	9.63
10	131000000	131999999	0	4.1	9.21	9.68
10	132000000	132999999	0	4.48	9.21	9.74
10	133000000	133999999	0	4.98	9.21	10.24
10	134000000	134999999	0	5.15	9.21	9.91
10	135000000	135374737	0	4.87	9.21	9.13
11	0	999999	0	5.09	3.95	10.18
11	1000000	1999999	0	5.42	3.95	9.96
11	2000000	2999999	0	5.37	3.95	10.07
11	3000000	3999999	0	3.98	3.95	9.52
11	4000000	4999999	0	4.1	3.95	9.46
11	5000000	5999999	0	3.93	3.95	9.41
11	6000000	6999999	0	4.04	3.95	9.24
11	7000000	7999999	0	3.93	3.95	9.19
11	8000000	8999999	0	3.98	3.95	9.02
11	9000000	9999999	0	4.15	3.95	8.91
11	10000000	10999999	0	4.15	3.95	8.85
11	11000000	11999999	0	4.26	3.95	8.74
11	12000000	12999999	0	4.15	3.95	8.36
11	13000000	13999999	0	4.26	3.95	7.91
11	14000000	14999999	0	4.54	3.95	7.86
11	15000000	15999999	0	4.65	3.95	7.47
11	16000000	16999999	0	4.65	3.95	7.36
11	17000000	17999999	0	4.76	3.95	7.3
11	18000000	18999999	0	4.93	3.95	7.42
11	19000000	19999999	0	4.81	3.95	7.19
11	20000000	20999999	0	4.87	3.95	7.03
11	21000000	21999999	3.95	6.09	3.95	7.19
11	22000000	22999999	3.95	5.2	2.63	5.53
11	23000000	23999999	3.95	5.37	2.63	5.53
11	24000000	24999999	3.95	5.42	2.63	5.48
11	25000000	25999999	3.95	5.59	2.63	5.31
11	26000000	26999999	3.95	5.53	2.63	5.42
11	27000000	27999999	3.95	5.81	2.63	5.37
11	28000000	28999999	3.95	5.64	2.63	5.04
11	29000000	29999999	3.95	5.92	2.63	4.98
11	30000000	30999999	3.95	6.14	2.63	4.87
11	31000000	31999999	3.95	6.36	2.63	4.32
11	32000000	32999999	3.95	6.81	2.63	3.76
11	33000000	33999999	3.95	7.25	2.63	3.6
11	34000000	34999999	3.95	7.36	2.63	3.71
11	35000000	35999999	3.95	7.3	2.63	3.71
11	36000000	36999999	3.95	7.14	2.63	4.26
11	37000000	37999999	3.95	6.14	2.63	4.04
11	38000000	38999999	3.95	5.98	2.63	4.15
11	39000000	39999999	3.95	5.87	2.63	4.1
11	40000000	40999999	3.95	5.81	2.63	4.48
11	41000000	41999999	3.95	5.59	2.63	4.65
11	42000000	42999999	3.95	5.42	2.63	4.76
11	43000000	43999999	3.95	6.03	2.63	4.54
11	44000000	44999999	3.95	5.2	2.63	3.98
11	45000000	45999999	3.95	4.98	2.63	3.76
11	46000000	46999999	3.95	4.81	2.63	3.76
11	47000000	47999999	3.95	4.7	2.63	3.93
11	48000000	48999999	3.95	4.43	2.63	4.1
11	49000000	49999999	3.95	3.87	2.63	3.49
11	50000000	50999999	3.95	3.98	2.63	3.6
11	51000000	51999999	3.95	4.04	2.63	3.65
11	52000000	52999999	5.26	4.93	9.21	4.21
11	53000000	53999999	1.32	2.82	6.58	3.32
11	54000000	54999999	1.32	2.88	6.58	3.43
11	55000000	55999999	1.32	2.99	6.58	3.6
11	56000000	56999999	2.63	5.31	6.58	4.32
11	57000000	57999999	2.63	5.2	6.58	4.43
11	58000000	58999999	2.63	5.04	6.58	4.48
11	59000000	59999999	2.63	5.26	6.58	4.81
11	60000000	60999999	2.63	5.42	6.58	4.26
11	61000000	61999999	2.63	5.48	6.58	4.15
11	62000000	62999999	2.63	5.26	6.58	4.54
11	63000000	63999999	34.21	10.4	6.58	5.26
11	64000000	64999999	34.21	10.51	6.58	5.04
11	65000000	65999999	34.21	11.34	6.58	4.32
11	66000000	66999999	34.21	12.67	6.58	3.76
11	67000000	67999999	34.21	12.95	6.58	3.82
11	68000000	68999999	34.21	14.61	6.58	3.6
11	69000000	69999999	34.21	17.38	6.58	3.1
11	70000000	70999999	34.21	14.44	6.58	3.65
11	71000000	71999999	34.21	12.73	6.58	5.26
11	72000000	72999999	34.21	12.73	6.58	5.26
11	73000000	73999999	34.21	12.78	6.58	5.37
11	74000000	74999999	34.21	12.67	6.58	4.98
11	75000000	75999999	32.89	13.17	6.58	5.31
11	76000000	76999999	32.89	13.28	11.84	7.08
11	77000000	77999999	1.32	9.96	11.84	7.86
11	78000000	78999999	1.32	8.91	11.84	9.02
11	79000000	79999999	1.32	7.91	11.84	9.57
11	80000000	80999999	1.32	7.69	11.84	10.07
11	81000000	81999999	1.32	7.3	11.84	10.13
11	82000000	82999999	1.32	7.25	11.84	10.51
11	83000000	83999999	1.32	7.36	11.84	10.68
11	84000000	84999999	1.32	7.19	11.84	10.74
11	85000000	85999999	1.32	7.3	11.84	11.29
11	86000000	86999999	1.32	7.25	11.84	11.46
11	87000000	87999999	1.32	7.03	11.84	11.4
11	88000000	88999999	1.32	6.92	11.84	11.46
11	89000000	89999999	1.32	6.92	11.84	11.51
11	90000000	90999999	1.32	6.92	11.84	11.57
11	91000000	91999999	1.32	6.97	11.84	11.9
11	92000000	92999999	1.32	6.7	11.84	13.45
11	93000000	93999999	1.32	4.59	11.84	13.56
11	94000000	94999999	1.32	4.48	11.84	13.56
11	95000000	95999999	1.32	4.37	11.84	13.67
11	96000000	96999999	1.32	4.26	14.47	17.1
11	97000000	97999999	0	3.32	14.47	17.32
11	98000000	98999999	0	3.38	14.47	17.38
11	99000000	99999999	0	3.49	14.47	17.6
11	100000000	100999999	0	3.54	14.47	17.65
11	101000000	101999999	0	3.65	14.47	17.93
11	102000000	102999999	0	3.49	14.47	18.04
11	103000000	103999999	0	3.32	14.47	18.21
11	104000000	104999999	0	3.27	14.47	18.71
11	105000000	105999999	0	3.32	14.47	18.82
11	106000000	106999999	0	3.15	14.47	18.93
11	107000000	107999999	0	3.1	14.47	19.09
11	108000000	108999999	0	3.04	14.47	19.09
11	109000000	109999999	0	3.04	14.47	19.2
11	110000000	110999999	0	2.1	19.74	23.08
11	111000000	111999999	0	2.1	19.74	23.3
11	112000000	112999999	0	2.16	19.74	23.3
11	113000000	113999999	0	2.16	19.74	23.19
11	114000000	114999999	0	2.21	19.74	22.86
11	115000000	115999999	0	2.21	19.74	22.97
11	116000000	116999999	0	2.32	19.74	22.86
11	117000000	117999999	0	2.27	19.74	22.8
11	118000000	118999999	0	2.27	19.74	22.8
11	119000000	119999999	0	2.27	19.74	22.86
11	120000000	120999999	0	2.49	19.74	23.52
11	121000000	121999999	0	2.05	19.74	22.36
11	122000000	122999999	0	2.05	19.74	22.36
11	123000000	123999999	0	2.05	19.74	22.3
11	124000000	124999999	0	2.1	19.74	22.47
11	125000000	125999999	0	2.1	19.74	22.58
11	126000000	126999999	0	2.1	19.74	22.63
11	127000000	127999999	0	2.21	19.74	22.52
11	128000000	128999999	0	2.21	19.74	22.3
11	129000000	129999999	0	2.21	19.74	22.47
11	130000000	130999999	0	2.32	19.74	22.58
11	131000000	131999999	0	2.43	19.74	21.31
11	132000000	132999999	0	2.55	19.74	21.25
11	133000000	133999999	0	2.66	19.74	21.31
11	134000000	134452384	0	2.27	19.74	17.65
12	0	999999	2.63	9.91	5.26	4.81
12	1000000	1999999	2.63	9.57	5.26	4.76
12	2000000	2999999	2.63	9.68	5.26	4.7
12	3000000	3999999	2.63	9.57	5.26	4.81
12	4000000	4999999	2.63	9.63	5.26	5.09
12	5000000	5999999	2.63	9.52	5.26	5.2
12	6000000	6999999	2.63	8.8	5.26	5.26
12	7000000	7999999	2.63	8.74	5.26	5.31
12	8000000	8999999	2.63	8.74	5.26	5.26
12	9000000	9999999	2.63	8.74	5.26	5.42
12	10000000	10999999	2.63	8.47	5.26	5.48
12	11000000	11999999	2.63	8.47	5.26	5.59
12	12000000	12999999	2.63	8.41	5.26	5.81
12	13000000	13999999	2.63	8.19	5.26	5.87
12	14000000	14999999	2.63	8.91	5.26	5.87
12	15000000	15999999	2.63	7.86	5.26	5.15
12	16000000	16999999	2.63	7.8	5.26	4.81
12	17000000	17999999	2.63	7.91	5.26	4.76
12	18000000	18999999	2.63	8.25	5.26	4.65
12	19000000	19999999	2.63	8.19	5.26	4.65
12	20000000	20999999	2.63	8.3	5.26	4.54
12	21000000	21999999	2.63	8.52	5.26	4.59
12	22000000	22999999	2.63	8.47	5.26	4.59
12	23000000	23999999	2.63	8.41	5.26	4.43
12	24000000	24999999	2.63	8.3	5.26	4.32
12	25000000	25999999	2.63	8.47	5.26	4.37
12	26000000	26999999	2.63	8.58	5.26	4.21
12	27000000	27999999	2.63	6.25	5.26	3.15
12	28000000	28999999	2.63	6.2	5.26	3.04
12	29000000	29999999	2.63	6.09	5.26	3.15
12	30000000	30999999	2.63	6.2	5.26	2.99
12	31000000	31999999	2.63	5.92	5.26	2.6
12	32000000	32999999	2.63	5.64	5.26	2.55
12	33000000	33999999	2.63	5.31	5.26	2.32
12	34000000	34999999	2.63	4.81	5.26	2.16
12	35000000	35999999	5.26	4.93	5.26	2.16
12	36000000	36999999	6.58	5.42	0	1.66
12	37000000	37999999	6.58	5.53	0	1.77
12	38000000	38999999	6.58	5.59	0	1.55
12	39000000	39999999	6.58	5.59	0	1.6
12	40000000	40999999	6.58	5.59	0	1.66
12	41000000	41999999	6.58	5.64	0	1.66
12	42000000	42999999	6.58	5.59	0	1.66
12	43000000	43999999	6.58	5.53	0	1.77
12	44000000	44999999	7.89	7.08	0	2.05
12	45000000	45999999	7.89	6.36	0	2.1
[truncated: 1,092 more rows]
[truncated: 13 more columns]

## Sheet: CNV map
Chro. No	1	2	3	4	5	6	7	8	9	10	11	12	13	14	15	16	17	18	19	20	21	22	23	24	25	26	27	28	29	30	31	32	33	34	35	36	37	38	39	40	41	42	43	44	45	46	47	48	49
1
1
1
1
1
1
1
1
1
1
1
1
1
1
1
1
1
1
1
1
1
1
1
1
1
1
1
1
1
1
1
1
1
1
1
1
1
1
1
1
1
1
1
1
1
1
1
1
1
1
1
1
1
1
1
1
1
1
1
1
1
1
1
1
1
1
1
1
1
1
1
1
1
1
1
1
1
1
1
1
1
1
1
1
1
1
1
1
1
1
1
1
1
1
1
1
1
1
1
1
1
1
1
1
1
1
1
1
1
1
1
1
1
1
1
1
1
1
1
1
1
1
1
1
1
1
1
1
1
1
1
1
1
1
1
1
1
1
1
1
1
1
1
1
1
1
1
1
1
1
1
1
1
1
1
1
1
1
1
1
1
1
1
1
1
1
1
1
1
1
1
1
1
1
1
1
1
1
1
1
1
1
1
1
1
1
1
1
1
1
1
1
1
1
1
1
1
1
1
1
1
1
1
1
1
1
1
1
1
1
1
1
1
1
1
1
1
1
1
1
1
1
1
1
1
1
1
1
1
1
1
1
1
1
1
1
1
1
1
1
1
1
1
1
1
1
1
1
[truncated: 1 more columns]
