# Supplementary material for: Omics Integration Analyses Reveal the Early Evolution of Malignancy in Breast Cancer
Source: Cancers (Basel). 2020 Jun 4;12(6):1460. doi: 10.3390/cancers12061460 (PMC7352609; doi:10.3390/cancers12061460)
Supplement: Supplementary file 1 [file cancers-12-01460-s001.zip › cancers-786935-final check-supplementary materials/Supplementary Table 4.xlsx]

## Sheet: Chr.1
	Common			Disparate
Loss in IDC Chr.1	Density up	Density down		Density up	Density down			Common	IDC specific
N.Gens	1	5	N.Gens	2	11		Upregulation	0.043	0.086
Mega bases	23	23	Mega bases	23	23		Downregulation	0.21	0.47
Density	0.0434783	0.217391	Density	0.0869565	0.478261
	Common			Disparate
progressive gain Chr.1	Density up	Density down		Density up	Density down			Common	IDC specific
N.Gens	29	10	N.Gens	14	9		Upregulation	0.31	0.15
Mega bases	92	92	Mega bases	92	92		Downregulation	0.1	0.097
Density	0.315217	0.108696	Density	0.152174	0.0978261
	Common			Disparate
Constant gain in Chr.1	Density up	Density down		Density up	Density down			Common	IDC specific
N.Gens	3	0	N.Gens	0	0		Upregulation	0.23	0
Mega bases	13	13	Mega bases	13	13		Downregulation	0	0
Density	0.230769	0	Density	0	0

## Sheet: Chr.3
	Common			Disparate
Constant gain Chr.3	Density up	Density down		Density up	Density down			Common	IDC specific
N.Gens	0	3	N.Gens	2	3		Upregulation	0	0.1
Mega bases	20	20	Mega bases	20	20		Downregulation	0.15	0.15
Density	0	0.15	Density	0.1	0.15
	Common			Disparate
Constant loss Chr.3	Density up	Density down		Density up	Density down			Common	IDC specific
N.Gens	3	3	N.Gens	1	3		Upregulation	0.07	0.02
Mega bases	39	39	Mega bases	39	39		Downregulation	0.07	0.07
Density	0.0769231	0.0769231	Density	0.025641	0.0769231

## Sheet: Chr.6
	Common			Disparate
DCIS gain Chr.6	Density up	Density down		Density up	Density down			Common	IDC specific
N.Gens	5	0		14	1		Upregulation	0.625	1.75
Mega bases	8	8		8	8		Downregulation	0	0.125
Density	0.625	0		1.75	0.125

## Sheet: Chr.8
	Common			Disparate
Regressive loss Chr.8	Density up	Density down		Density up	Density down			Common	IDC specific
N.Gens	0	3		3	4		Upregulation	0	0.1
Mega bases	30	30		30	30		Downregulation	0.1	0.133
Density	0	0.1		0.1	0.133333
	Common			Disparate
Constant gain Chr.8	Density up	Density down		Density up	Density down			Common	IDC specific
N.Gens	0	0		0	0		Upregulation	0	0
Mega bases	8	8		8	8		Downregulation	0	0
Density	0	0		0	0
	Common			Disparate
progressive gain Chr.8	Density up	Density down		Density up	Density down			Common	IDC specific
N.Gens	9	6		6	2		Upregulation	0.097	0.065
Mega bases	92	92		92	92		Downregulation	0.065	0.021
Density	0.0978261	0.0652174		0.0652174	0.0217391

## Sheet: Chr.9
	Common			Disparate
DCIS specific loss Chr.9	Density up	Density down		Density up	Density down			Common	Disparate
N.Gens	1	6		3	3		Upregulation	0.033	0.1
Mega bases	30	30		30	30		Downregulation	2	0.1
Density	0.0333333	0.2		0.1	0.1

## Sheet: Chr.11
	Common			Disparate
DCIS specific gain Chr.11	Density up	Density down		Density up	Density down			Common	IDC specific
N.Gens	1	0		10	1		Upregulation	0.07	0.71
Mega bases	14	14		14	14		Downregulation	0	0.07
Density	0.0714286	0		0.714286	0.0714286
	Common			Disparate
Constant loss Chr.11	Density up	Density down		Density up	Density down			Common	IDC specific
N.Gens	4	7		0	3		Upregulation	0.102564	0
Mega bases	39	39		39	39		Downregulation	0.179487	0.0769231
Density	0.102564	0.179487		0	0.0769231

## Sheet: Chr.12
	Common			Disparate
DCIS specific gain Chr.12	Density up	Density down		Density up	Density down			Common	IDC specific
N.Gens	54	0		5	1		Upregulation	2.07692	0.192308
Mega bases	26	26		26	26		Downregulation	0	0.0384615
Density	2.07692	0		0.192308	0.0384615

## Sheet: Chr.13
	Common			Disparate
	Density up	Density down		Density up	Density down			Common	IDC specific
Constant loss Chr.13	0	0		1	0		Upregulation	0	0.0769231
	13	13		13	13		Downregulation	0	0
	0	0		0.0769231	0
	Common			Disparate
IDC loss Chr.13	Density up	Density down		Density up	Density down			Common	IDC specific
N.Gens	1	6		1	5		Upregulation	0.05	0.05
Mega bases	20	20		20	20		Downregulation	0.3	0.25
Density	0.05	0.3		0.05	0.25
	Common			Disparate
Constant loss Chr.13	Density up	Density down		Density up	Density down			Common	IDC specific
N.Gens	0	4		0	3		Upregulation	0	0
Mega bases	63	63		63	63		Downregulation	0.0634921	0.047619
Density	0	0.0634921		0	0.047619

## Sheet: Chr.14
	Common			Disparate
DCIS loss Chr.14	Density up	Density down		Density up	Density down			Common	IDC specific
N.Gens	1	2		5	4		Upregulation	0.0196078	0.0980392
Mega bases	51	51		51	51		Downregulation	0.0392157	0.0784314
Density	0.0196078	0.0392157		0.0980392	0.0784314

## Sheet: Chr.16
	Common			Disparate
Regressive gain Chr.16	Density up	Density down		Density up	Density down			Common	IDC specific
N.Gens	9	1		4	3		Upregulation	0.230769	0.102564
Mega bases	39	39		39	39		Downregulation	0.025641	0.0769231
Density	0.230769	0.025641		0.102564	0.0769231
	Common			Disparate
Progressive loss Chr.16	Density up	Density down		Density up	Density down			Common	IDC specific
N.Gens	1	4		2	9		Upregulation	0.0243902	0.0487805
Mega bases	41	41		41	41		Downregulation	0.097561	0.219512
Density	0.0243902	0.097561		0.0487805	0.219512

[truncated: 6 more sheets: Chr.17, Chr.20, Chr.22, Fig4i and Sup Fig4 e,f,g , Sup Fig 4a,b, Sup Fig 4c]
