# Supplementary material for: Omics Integration Analyses Reveal the Early Evolution of Malignancy in Breast Cancer
Source: Cancers (Basel). 2020 Jun 4;12(6):1460. doi: 10.3390/cancers12061460 (PMC7352609; doi:10.3390/cancers12061460)
Supplement: Supplementary file 1 [file cancers-12-01460-s001.zip › cancers-786935-final check-supplementary materials/Supplementary Table 8.xlsx]

## Sheet: DEG4
metastasis DEGS
EntrezID	logFC	adj.P.Val	Symbols
131873	-8.8908	6.54e-29	COL6A6
54546	-5.4703	9.89e-22	RNF186
9370	-4.328	2.15e-21	ADIPOQ
2277	-7.3579	1.18e-19	FIGF
4653	-5.1149	1.26e-19	MYOC
55576	-3.3259	4.33e-18	STAB2
149461	-4.3007	1.35e-17	CLDN19
270	-4.8481	4.09e-17	AMPD1
117581	-3.2857	6.54e-17	TWIST2
8483	-6.7672	1.33e-15	CILP
2918	4.7636	1.33e-15	GRM8
146894	-2.7914	1.93e-15	CD300LG
1511	-5.2253	2.63e-14	CTSG
7173	-5.0605	3.24e-14	TPO
1264	-5.2149	3.49e-14	CNN1
29997	-2.0354	1.01e-13	GLTSCR2
5021	-3.8418	1.11e-13	OXTR
3479	-5.059	1.43e-13	IGF1
9365	-3.6512	2.19e-13	KL
221476	-3.8574	2.61e-13	PI16
4239	-4.3009	7.73e-13	MFAP4
7148	-2.1728	1.78e-12	TNXB
60495	-2.1653	2.28e-12	HPSE2
9068	-3.6749	2.83e-12	ANGPTL1
6696	5.5414	6.54e-12	SPP1
2167	-5.0205	1.28e-11	FABP4
10894	-5.0187	1.34e-11	LYVE1
374864	-3.926	1.34e-11	C18orf34
4311	-5.3833	1.47e-11	MME
286133	-6.5107	3.5e-11	SCARA5
4081	-4.0708	4.17e-11	MAB21L1
2326	-3.7574	5.7e-11	FMO1
100287387	-2.8021	9.86e-11	LOC100287387
4223	-4.8742	1.23e-10	MEOX2
827	-5.2504	2.44e-10	CAPN6
7373	-3.9185	3.75e-10	COL14A1
3090	-2.1747	3.75e-10	HIC1
153579	-3.0549	3.85e-10	BTNL9
124	-4.0367	3.85e-10	ADH1A
56246	-2.7887	4.12e-10	MRAP
11095	-3.4568	4.12e-10	ADAMTS8
10633	-3.6358	5.23e-10	RASL10A
8639	-4.2233	5.54e-10	AOC3
27190	-5.0568	7.05e-10	IL17B
223117	-2.6975	7.38e-10	SEMA3D
80332	-1.3694	7.75e-10	ADAM33
8406	-4.5033	8.81e-10	SRPX
667	-2.4419	1.19e-09	DST
1641	-5.1135	1.19e-09	DCX
59286	1.321	1.33e-09	UBL5
6366	-2.3394	1.56e-09	CCL21
28982	2.2887	1.76e-09	FLVCR1
6016	2.0073	1.76e-09	RIT1
765	-2.2436	1.79e-09	CA6
64066	-2.4563	1.86e-09	MMP27
389432	-3.9326	2.61e-09	SAMD5
6913	-3.0521	4.02e-09	TBX15
7123	-3.311	4.02e-09	CLEC3B
862	-2.5011	4.1e-09	RUNX1T1
6164	-1.4201	4.14e-09	RPL34
79667	-2.4148	4.37e-09	FLJ13197
1805	-4.639	4.43e-09	DPT
5346	-3.2284	4.43e-09	PLIN1
8436	-4.3863	4.66e-09	SDPR
6645	-1.5045	4.99e-09	SNTB2
1908	-4.8278	4.99e-09	EDN3
5877	1.9802	5.34e-09	RABIF
3753	-2.388	5.34e-09	KCNE1
63923	-5.2267	5.42e-09	TNN
4094	-2.3874	5.45e-09	MAF
140	2.7837	5.61e-09	ADORA3
1675	-4.1567	5.98e-09	CFD
7170	1.4311	6.89e-09	TPM3
126668	-2.2666	7.66e-09	TDRD10
79719	2.4264	8.2e-09	AAGAB
24139	2.0031	8.2e-09	EML2
9452	-3.2047	1.18e-08	ITM2A
128553	-4.4975	1.29e-08	TSHZ2
10249	-2.5913	1.29e-08	GLYAT
116835	-2.5436	1.33e-08	HSPA12B
58498	-1.8976	1.33e-08	MYL7
28904	-1.8951	1.33e-08	IGKV1D-8
56265	-2.3765	1.33e-08	CPXM1
11096	-4.1596	1.33e-08	ADAMTS5
660	-3.5372	1.33e-08	BMX
729359	-2.6343	1.36e-08	PLIN4
57561	-2.0401	1.36e-08	ARRDC3
51554	-3.1088	1.42e-08	CCRL1
23460	-3.3054	1.45e-08	ABCA6
25802	-1.9739	1.6e-08	LMOD1
3725	-2.5446	1.7e-08	JUN
55969	1.5142	1.96e-08	C20orf24
5744	-4.8979	1.96e-08	PTHLH
3991	-2.4923	1.99e-08	LIPE
1308	-5.2189	2e-08	COL17A1
119587	-3.2547	2e-08	CPXM2
738	-1.4603	2.18e-08	C11orf2
79192	-3.3369	2.55e-08	IRX1
3204	-4.3192	2.68e-08	HOXA7
23743	-1.863	3.29e-08	BHMT2
400590	-1.1911	3.52e-08	LOC400590
9079	-2.3253	3.52e-08	LDB2
145581	-2.57	3.52e-08	LRFN5
10093	2.2121	3.61e-08	ARPC4
8613	-2.5281	3.62e-08	PPAP2B
255480	-2.4923	3.62e-08	LOC255480
25960	-1.9699	3.96e-08	GPR124
6330	-3.0375	4.05e-08	SCN4B
10349	-2.2207	4.15e-08	ABCA10
79804	-1.6528	4.17e-08	NBLA00301
94239	1.9206	4.2e-08	H2AFV
127703	1.8387	4.22e-08	C1orf216
126	-4.4173	4.35e-08	ADH1C
533	1.3378	4.35e-08	ATP6V0B
6359	-2.5666	4.41e-08	CCL15
3493	-2.9832	4.55e-08	IGHA1
84790	1.1588	4.55e-08	TUBA1C
6910	-1.8915	4.73e-08	TBX5
54210	3.6707	4.74e-08	TREM1
3615	-1.427	4.85e-08	IMPDH2
5571	2.4343	5.03e-08	PRKAG1
6422	-6.3852	5.03e-08	SFRP1
9413	-3.9029	5.13e-08	FAM189A2
5241	-4.1286	5.19e-08	PGR
8864	-1.371	5.39e-08	PER2
3202	-3.9464	5.39e-08	HOXA5
2920	-3.9455	5.65e-08	CXCL2
284654	-3.3437	5.72e-08	RSPO1
56886	1.8148	5.93e-08	UGGT1
85391	3.0209	6.02e-08	SNORD14E
151195	2.356	6.02e-08	CCNYL1
3445	-2.9256	6.42e-08	IFNA8
57124	-2.5877	6.49e-08	CD248
128872	3.1284	6.72e-08	HMGB3P1
57452	-3.5058	6.99e-08	GALNTL1
9670	1.5782	7.95e-08	IPO13
2308	-2.1992	7.95e-08	FOXO1
1288	-2.6576	8.07e-08	COL4A6
7140	-2.2416	8.23e-08	TNNT3
1032	1.927	8.25e-08	CDKN2D
5929	2.2182	8.28e-08	RBBP5
83716	-1.8157	8.33e-08	CRISPLD2
9464	-2.3848	8.34e-08	HAND2
2791	-2.55	8.34e-08	GNG11
57088	-2.3123	8.51e-08	PLSCR4
80760	-1.8001	8.51e-08	ITIH5
340393	2.2019	8.57e-08	C8ORFK29
57381	-2.2363	8.6e-08	RHOJ
8626	-3.0778	8.9e-08	TP63
55679	-1.549	8.91e-08	LIMS2
29980	1.8276	8.91e-08	DONSON
1028	-2.5287	9.02e-08	CDKN1C
122664	-2.5173	9.18e-08	TPPP2
54443	2.9411	9.37e-08	ANLN
284119	-2.5891	9.37e-08	PTRF
80820	-1.2871	9.83e-08	EEPD1
4282	1.5813	1.01e-07	MIF
728264	-2.8478	1.01e-07	MIR143HG
57645	1.2197	1.01e-07	POGK
5230	1.6954	1.02e-07	PGK1
5202	1.5531	1.03e-07	PFDN2
10163	-1.1878	1.04e-07	WASF2
4638	-2.7573	1.05e-07	MYLK
3205	-5.29	1.06e-07	HOXA9
151887	-3.3481	1.08e-07	CCDC80
56477	-4.4095	1.09e-07	CCL28
1306	-3.0378	1.1e-07	COL15A1
5156	-2.3191	1.14e-07	PDGFRA
729420	-2.4391	1.18e-07	LOC729420
677769	-2.0537	1.19e-07	SCARNA17
23452	-2.4939	1.2e-07	ANGPTL2
22915	-3.9332	1.27e-07	MMRN1
84870	-3.2259	1.27e-07	RSPO3
7857	4.1214	1.29e-07	SCG2
285016	-5.4795	1.32e-07	FAM150B
10516	-2.3133	1.32e-07	FBLN5
253738	-3.5603	1.37e-07	EBF3
10440	1.3296	1.38e-07	TIMM17A
84952	-1.9199	1.5e-07	CGNL1
493856	1.3329	1.52e-07	CISD2
91624	-2.006	1.52e-07	NEXN
5157	-3.1531	1.53e-07	PDGFRL
6403	-4.0357	1.54e-07	SELP
55851	1.5979	1.63e-07	PSENEN
83987	-3.7341	1.63e-07	CCDC8
171024	-2.1714	1.63e-07	SYNPO2
2736	-2.8524	1.7e-07	GLI2
30001	2.3334	1.74e-07	ERO1L
3952	-2.9859	1.8e-07	LEP
1959	-3.2428	1.8e-07	EGR2
6586	-2.3777	2.05e-07	SLIT3
51022	1.6248	2.08e-07	GLRX2
158326	-4.3769	2.09e-07	FREM1
148362	2.2526	2.14e-07	BROX
79139	1.4899	2.16e-07	DERL1
859	-1.1752	2.16e-07	CAV3
286753	-1.8999	2.16e-07	TUSC5
55640	3.0715	2.17e-07	FLVCR2
116535	-1.4703	2.2e-07	MRGPRF
55901	-1.3759	2.23e-07	THSD1
6518	1.6399	2.27e-07	SLC2A5
9353	-3.3939	2.27e-07	SLIT2
2151	-2.2296	2.34e-07	F2RL2
64388	-3.6321	2.36e-07	GREM2
100190939	-1.5965	2.39e-07	TPT1-AS1
55022	-3.1595	2.41e-07	PID1
4969	-5.7627	2.46e-07	OGN
122786	-2.1916	2.57e-07	FRMD6
100507098	-2.3062	2.81e-07	ADAMTS9-AS2
154	-2.2664	2.83e-07	ADRB2
256691	-3.8135	2.96e-07	MAMDC2
3489	-2.6251	3.05e-07	IGFBP6
5138	-2.3131	3.12e-07	PDE2A
63924	-1.8632	3.29e-07	CIDEC
3838	1.9031	3.36e-07	KPNA2
3590	-1.9419	3.37e-07	IL11RA
6934	-2.0117	3.43e-07	TCF7L2
28978	1.6388	3.54e-07	TMEM14A
7803	1.687	3.57e-07	PTP4A1
5239	-1.9112	3.57e-07	PGM5
150572	-3.3343	3.59e-07	SMYD1
22820	1.375	3.59e-07	COPG1
83540	2.8908	3.75e-07	NUF2
5052	1.7013	3.9e-07	PRDX1
80067	1.5763	4.47e-07	DCAF17
53	1.7128	4.52e-07	ACP2
84964	1.3543	4.71e-07	ALKBH6
28796	-1.5314	4.86e-07	IGLV3-21
7049	-3.4639	4.95e-07	TGFBR3
84100	2.3565	4.99e-07	ARL6
8510	-2.1135	5.03e-07	MMP23B
3514	-2.5879	5.17e-07	IGKC
220323	-1.4939	5.17e-07	OAF
7336	1.5453	5.35e-07	UBE2V2
6776	-1.6435	5.38e-07	STAT5A
79927	-1.155	5.49e-07	FAM110D
56969	-1.334	5.5e-07	RPL23AP32
376497	-1.1664	5.53e-07	SLC27A1
947	-2.307	5.63e-07	CD34
9037	-2.8734	5.86e-07	SEMA5A
54796	-2.2142	6.1e-07	BNC2
1215	-2.0823	6.29e-07	CMA1
441402	-1.4291	6.3e-07	LOC441402
762	-3.5572	6.31e-07	CA4
57103	1.892	6.39e-07	C12orf5
53916	1.7844	6.51e-07	RAB4B
100128202	-2.4417	6.68e-07	FLJ25694
6647	1.4699	6.82e-07	SOD1
64094	-2.5434	6.87e-07	SMOC2
284367	-4.154	6.87e-07	SIGLECP3
79987	-1.7715	6.97e-07	SVEP1
6387	-2.7978	7.07e-07	CXCL12
55248	1.8942	7.14e-07	TMEM206
572558	-2.278	7.21e-07	LOC572558
11022	1.6498	7.3e-07	TDRKH
3236	-3.6684	7.36e-07	HOXD10
3631	2.2433	7.91e-07	INPP4A
164284	-1.906	8.14e-07	APCDD1L
27147	-1.8042	8.15e-07	DENND2A
6376	-2.5212	8.24e-07	CX3CL1
4751	2.8026	8.4e-07	NEK2
79659	-2.0089	8.44e-07	DYNC2H1
3020	1.3658	8.47e-07	H3F3A
8082	-2.2888	8.59e-07	SSPN
284112	-1.8565	8.59e-07	LOC284112
1906	-2.8077	8.59e-07	EDN1
85366	1.9823	8.65e-07	MYLK2
100996615	-1.4845	8.76e-07	100996615
9134	2.6631	8.78e-07	CCNE2
810	1.2733	8.87e-07	CALML3
54922	-1.4361	8.97e-07	RASIP1
9547	-4.5115	8.97e-07	CXCL14
3815	-5.1828	9.01e-07	KIT
92359	1.8105	9.14e-07	CRB3
163859	1.8459	9.58e-07	C1orf55
150771	-1.99	9.58e-07	ITPRIPL1
147804	1.4706	9.58e-07	LOC147804
4222	-3.8395	9.72e-07	MEOX1
1879	-2.8714	1.03e-06	EBF1
4023	-3.3341	1.05e-06	LPL
5919	-2.8023	1.06e-06	RARRES2
1634	-3.6938	1.06e-06	DCN
7411	1.5559	1.07e-06	VBP1
948	-3.93	1.09e-06	CD36
253012	-4.6931	1.09e-06	HEPACAM2
27303	-2.5424	1.1e-06	RBMS3
6122	-1.2596	1.11e-06	RPL3
554	-1.3396	1.15e-06	AVPR2
91851	-2.1663	1.19e-06	CHRDL1
80308	1.2583	1.23e-06	FLAD1
6556	1.5706	1.24e-06	SLC11A1
151246	1.8444	1.28e-06	SGOL2
11335	1.3091	1.28e-06	CBX3
3181	1.2339	1.29e-06	HNRNPA2B1
51155	2.0041	1.29e-06	HN1
25891	-2.2657	1.36e-06	PAMR1
8644	-1.8234	1.36e-06	AKR1C3
170575	-1.7352	1.37e-06	GIMAP1
3336	1.6569	1.44e-06	HSPE1
56963	-1.9512	1.45e-06	RGMA
5704	1.1353	1.45e-06	PSMC4
348235	1.9556	1.45e-06	SKA2
5179	-3.4139	1.45e-06	PENK
1633	1.2373	1.45e-06	DCK
80034	-2.5352	1.45e-06	CSRNP3
2553	1.1256	1.45e-06	GABPB1
9831	1.8585	1.49e-06	ZNF623
5291	1.8409	1.53e-06	PIK3CB
10826	-2.5077	1.53e-06	C5orf4
6329	-2.3602	1.53e-06	SCN4A
203430	-2.4118	1.53e-06	ZCCHC5
6726	1.2179	1.59e-06	SRP9
23179	-1.8426	1.6e-06	RGL1
6203	-1.1925	1.6e-06	RPS9
5295	-1.605	1.63e-06	PIK3R1
79686	-1.8641	1.66e-06	LINC00341
388730	1.6807	1.73e-06	TMEM81
84935	-2.2953	1.73e-06	C13orf33
55157	1.7979	1.74e-06	DARS2
8879	1.6719	1.74e-06	SGPL1
3836	1.8615	1.77e-06	KPNA1
337968	-1.6841	1.84e-06	KRTAP6-3
6391	2.2172	1.85e-06	SDHC
51701	1.5062	1.87e-06	NLK
7177	-3.5212	1.88e-06	TPSAB1
9442	1.3921	1.92e-06	MED27
90865	-3.7151	1.92e-06	IL33
11065	2.9276	1.97e-06	UBE2C
283254	1.1707	1.99e-06	HARBI1
2681	-2.7607	2.02e-06	GGTA1P
10067	1.1541	2.16e-06	SCAMP3
4909	-4.1673	2.17e-06	NTF4
11113	2.0062	2.18e-06	CIT
57214	3.0122	2.18e-06	KIAA1199
54510	-2.3785	2.32e-06	PCDH18
23080	1.5056	2.34e-06	AVL9
29089	2.1654	2.34e-06	UBE2T
72	-3.1308	2.34e-06	ACTG2
23366	2.34	2.48e-06	KIAA0895
55858	1.452	2.52e-06	TMEM165
1958	-2.5743	2.52e-06	EGR1
5284	-4.0942	2.56e-06	PIGR
84542	2.2528	2.58e-06	KIAA1841
339390	-2.6267	2.6e-06	CLEC4G
4973	3.5224	2.6e-06	OLR1
1184	2.2599	2.6e-06	CLCN5
9951	-3.2457	2.6e-06	HS3ST4
1513	-3.4517	2.69e-06	CTSK
142	1.2282	2.73e-06	PARP1
80031	-2.2954	2.8e-06	SEMA6D
3779	-1.1241	2.81e-06	KCNMB1
9033	3.2258	2.85e-06	PKD2L1
84919	1.5682	2.86e-06	PPP1R15B
5166	-2.3888	2.88e-06	PDK4
51400	1.1969	2.94e-06	PPME1
358	-2.1149	2.94e-06	AQP1
6272	1.591	3.01e-06	SORT1
23623	1.29	3.01e-06	RUSC1
83468	-3.7034	3.04e-06	GLT8D2
100131541	-3.0546	3.04e-06	LOC100131541
23024	-2.5757	3.19e-06	PDZRN3
158880	-1.9154	3.21e-06	USP51
23177	-1.2052	3.27e-06	CEP68
123606	1.9608	3.27e-06	NIPA1
2935	1.7764	3.27e-06	GSPT1
678	-2.0844	3.33e-06	ZFP36L2
23381	1.055	3.38e-06	SMG5
4033	-1.7163	3.38e-06	LRMP
163081	-1.4525	3.46e-06	ZNF567
389898	1.798	3.47e-06	UBE2NL
80310	-3.128	3.52e-06	PDGFD
5791	-1.6925	3.61e-06	PTPRE
7873	1.2191	3.61e-06	MANF
624	-2.1591	3.61e-06	BDKRB2
84900	1.5308	3.63e-06	RNFT2
100128164	-2.6921	3.63e-06	LOC100128164
51714	1.1981	3.66e-06	SELT
5288	-4.1014	3.75e-06	PIK3C2G
10234	-2.5496	3.81e-06	LRRC17
84951	-3.6375	3.89e-06	TNS4
6999	3.463	3.98e-06	TDO2
8819	1.6255	3.99e-06	SAP30
55884	1.5608	4.01e-06	WSB2
55743	1.4004	4.01e-06	CHFR
10351	-2.6634	4.03e-06	ABCA8
200424	1.7506	4.03e-06	TET3
6863	-3.5883	4.14e-06	TAC1
57089	2.0113	4.22e-06	ENTPD7
389136	-1.6856	4.22e-06	VGLL3
25959	-1.3821	4.23e-06	KANK2
10617	1.0162	4.41e-06	STAMBP
2273	-2.549	4.48e-06	FHL1
55165	3.5671	4.48e-06	CEP55
55800	-1.8499	4.48e-06	SCN3B
55653	1.636	4.58e-06	BCAS4
7117	1.5749	4.59e-06	TMSL3
80321	1.7087	4.69e-06	CEP70
6574	1.4364	4.74e-06	SLC20A1
3861	-2.6237	4.76e-06	KRT14
83872	-2.0727	4.77e-06	HMCN1
211	1.0924	4.78e-06	ALAS1
4604	-4.401	4.78e-06	MYBPC1
57616	-2.5928	4.78e-06	TSHZ3
79016	1.1558	4.81e-06	DDA1
3199	-1.5561	4.87e-06	HOXA2
1347	1.1706	4.87e-06	COX7A2
56920	-2.1513	4.93e-06	SEMA3G
47	1.1791	5.01e-06	ACLY
1718	2.1391	5.14e-06	DHCR24
1432	1.7227	5.15e-06	MAPK14
51114	1.5134	5.16e-06	ZDHHC9
9172	-2.7714	5.23e-06	MYOM2
54873	-2.2885	5.23e-06	PALMD
29956	1.3652	5.25e-06	CERS2
6423	-4.0186	5.42e-06	SFRP2
541565	-1.2344	5.43e-06	C8orf58
90853	2.1742	5.56e-06	SPOCD1
9459	-1.8734	5.57e-06	ARHGEF6
84947	1.7072	5.6e-06	SERAC1
440097	-2.2635	5.74e-06	DBX2
196051	3.0041	5.77e-06	PPAPDC1A
1756	-1.0889	5.77e-06	DMD
7048	-1.9792	5.79e-06	TGFBR2
29127	1.6083	5.87e-06	RACGAP1
84933	1.1093	5.91e-06	C8orf76
3799	1.2745	5.93e-06	KIF5B
6133	-1.0279	5.93e-06	RPL9
4726	1.2173	5.99e-06	NDUFS6
28299	-3.0437	5.99e-06	IGKV1-5
8913	-1.5032	5.99e-06	CACNA1G
127829	1.0241	6.05e-06	ARL8A
7416	1.1225	6.1e-06	VDAC1
23788	1.1394	6.27e-06	MTCH2
100131564	-1.508	6.51e-06	LOC100131564
3603	-1.7851	6.59e-06	IL16
388630	-1.7617	6.59e-06	LOC388630
6478	1.7302	6.63e-06	SIAH2
4715	1.1444	6.64e-06	NDUFB9
3860	-2.4131	6.65e-06	KRT13
51520	-1.589	6.97e-06	LARS
401127	1.7041	7.02e-06	LOC401127
100287932	1.0661	7.03e-06	TIMM23
9130	1.0281	7.16e-06	FAM50A
4297	-1.0841	7.16e-06	MLL
366	4.0084	7.35e-06	AQP9
50486	-3.8862	7.35e-06	G0S2
4313	-2.1542	7.48e-06	MMP2
116379	-4.4016	7.53e-06	IL22RA2
6877	1.6668	7.53e-06	TAF5
10652	1.2152	7.57e-06	YKT6
8674	1.4129	7.59e-06	VAMP4
27129	-2.9383	7.6e-06	HSPB7
80726	-2.1993	7.61e-06	KIAA1683
11081	-1.664	7.67e-06	KERA
5348	-3.2231	7.7e-06	FXYD1
2662	-3.2997	7.71e-06	GDF10
100129292	-1.1688	7.92e-06	LOC100129292
11056	-2.0489	8.08e-06	DDX52
10311	1.2263	8.22e-06	DSCR3
2923	1.2724	8.31e-06	PDIA3
554206	2.2862	8.39e-06	LOC554206
55219	1.1268	8.39e-06	TMEM57
83595	-1.3302	8.39e-06	SOX7
6921	1.3843	8.4e-06	TCEB1
253827	-1.4346	8.5e-06	MSRB3
63970	-1.0025	8.54e-06	TP53AIP1
83690	-2.9173	8.57e-06	CRISPLD1
10186	-2.0278	8.63e-06	LHFP
79953	3.1972	8.63e-06	SYNDIG1
3015	1.6025	8.63e-06	H2AFZ
8859	1.5123	8.81e-06	STK19
10112	1.8639	8.82e-06	KIF20A
114819	-2.2786	8.93e-06	CROCCP3
5810	1.4436	9.08e-06	RAD1
2252	-2.3074	9.18e-06	FGF7
140809	1.4332	9.23e-06	SRXN1
83988	-2.9684	9.23e-06	NCALD
1763	1.8524	9.59e-06	DNA2
8642	-1.6266	9.69e-06	DCHS1
3067	-3.5193	9.78e-06	HDC
83932	1.4362	9.98e-06	C1orf124
1662	-1.4036	9.98e-06	DDX10
64746	1.2104	9.99e-06	ACBD3
11131	-1.919	1.01e-05	CAPN11
2287	1.1354	1.02e-05	FKBP3
25912	1.0005	1.03e-05	C1orf43
3783	-2.786	1.03e-05	KCNN4
54499	1.0048	1.03e-05	TMCO1
26148	1.4393	1.04e-05	C10orf12
645323	4.2397	1.04e-05	LINC00461
375346	2.299	1.05e-05	TMEM110
90550	1.7548	1.08e-05	MCU
2819	-1.9715	1.09e-05	GPD1
2995	-1.1505	1.1e-05	GYPC
1033	1.6792	1.1e-05	CDKN3
5716	1.0473	1.11e-05	PSMD10
79776	-2.9099	1.11e-05	ZFHX4
11101	1.8248	1.11e-05	ATE1
440119	-1.1357	1.12e-05	FLJ31485
23169	2.1108	1.12e-05	SLC35D1
112574	-2.0206	1.13e-05	SNX18
2922	-4.541	1.13e-05	GRP
28778	-1.3092	1.13e-05	IGLV6-57
55742	-1.3162	1.14e-05	PARVA
10198	1.4193	1.15e-05	MPHOSPH9
6507	2.6195	1.15e-05	SLC1A3
4437	-1.1546	1.16e-05	MSH3
2053	-1.8596	1.17e-05	EPHX2
57154	1.485	1.17e-05	SMURF1
157769	1.1225	1.17e-05	FAM91A1
23480	1.6324	1.2e-05	SEC61G
90507	-1.0753	1.2e-05	SCRN2
56893	1.5109	1.2e-05	UBQLN4
4692	-2.234	1.21e-05	NDN
7472	-3.0744	1.22e-05	WNT2
6925	-1.8143	1.22e-05	TCF4
10797	1.8933	1.22e-05	MTHFD2
25875	-1.0704	1.23e-05	LETMD1
10332	-1.6018	1.23e-05	CLEC4M
51599	1.6082	1.26e-05	LSR
3481	-1.2536	1.28e-05	IGF2
5718	1.4639	1.28e-05	PSMD12
6513	2.0092	1.31e-05	SLC2A1
90637	1.1899	1.32e-05	ZFAND2A
1910	-2.0544	1.32e-05	EDNRB
10745	1.4841	1.32e-05	PHTF1
58494	-2.3714	1.35e-05	JAM2
23209	4.0676	1.36e-05	MLC1
5033	1.8856	1.36e-05	P4HA1
29097	1.0294	1.36e-05	CNIH4
5690	1.0833	1.37e-05	PSMB2
275	-1.6211	1.37e-05	AMT
100287639	2.2598	1.38e-05	LOC100287639
80704	-1.8708	1.39e-05	SLC19A3
347902	-2.5961	1.39e-05	AMIGO2
6120	1.3583	1.4e-05	RPE
338328	-2.0298	1.4e-05	GPIHBP1
116154	4.017	1.41e-05	PHACTR3
7167	1.0846	1.41e-05	TPI1
9125	1.5536	1.43e-05	RQCD1
100507311	-1.8493	1.43e-05	LOC100507311
55656	1.3078	1.43e-05	INTS8
29926	1.2777	1.45e-05	GMPPA
147407	1.8634	1.45e-05	MCART2
140890	-1.0625	1.48e-05	SREK1
9129	1.2584	1.49e-05	PRPF3
5176	-2.528	1.52e-05	SERPINF1
51222	-1.6277	1.53e-05	ZNF219
8665	-1.311	1.53e-05	EIF3F
57664	-1.8763	1.54e-05	PLEKHA4
1777	1.5801	1.54e-05	DNASE2
84300	1.2888	1.63e-05	MNF1
832	1.0635	1.63e-05	CAPZB
51094	1.1055	1.64e-05	ADIPOR1
5154	-2.0395	1.65e-05	PDGFA
51386	-1.1694	1.67e-05	EIF3L
92304	-4.5463	1.67e-05	SCGB3A1
7920	1.0608	1.69e-05	ABHD16A
81614	1.2625	1.69e-05	NIPA2
56898	-1.6206	1.69e-05	BDH2
2908	-1.3307	1.72e-05	NR3C1
5601	1.6054	1.72e-05	MAPK9
23306	1.2716	1.72e-05	TMEM194A
9467	-1.3909	1.77e-05	SH3BP5
171586	1.7521	1.78e-05	ABHD3
55041	1.0591	1.79e-05	PLEKHB2
10253	-2.255	1.8e-05	SPRY2
100505851	-1.945	1.8e-05	LOC100505851
203547	1.253	1.84e-05	VMA21
56901	2.05	1.84e-05	NDUFA4L2
2934	-1.7566	1.84e-05	GSN
4781	-2.3057	1.85e-05	NFIB
10383	1.0141	1.86e-05	TUBB4B
7355	1.0793	1.87e-05	SLC35A2
28998	1.4941	1.87e-05	MRPL13
4946	1.0516	1.9e-05	OAZ1
1938	-1.0731	1.91e-05	EEF2
80351	1.5651	1.93e-05	TNKS2
4915	-2.1117	1.94e-05	NTRK2
27095	1.3221	1.94e-05	TRAPPC3
28974	1.0272	1.98e-05	C19orf53
402176	-1.1049	1.99e-05	RPL21P44
81873	1.1347	2.03e-05	ARPC5L
124540	1.4136	2.03e-05	MSI2
128869	1.1434	2.08e-05	PIGU
124222	1.2445	2.08e-05	PAQR4
112399	2.7862	2.12e-05	EGLN3
23331	-1.1868	2.12e-05	TTC28
5325	-2.089	2.13e-05	PLAGL1
51434	1.3505	2.13e-05	ANAPC7
2645	1.8161	2.17e-05	GCK
10417	-2.6492	2.17e-05	SPON2
5440	1.2326	2.17e-05	POLR2K
50814	1.1375	2.18e-05	NSDHL
2206	-3.2837	2.2e-05	MS4A2
29979	1.0604	2.2e-05	UBQLN1
6713	2.6418	2.22e-05	SQLE
7545	3.0553	2.22e-05	ZIC1
9650	1.9669	2.24e-05	MTFR1
81792	-1.3549	2.24e-05	ADAMTS12
57129	1.1237	2.24e-05	MRPL47
88	4.4011	2.26e-05	ACTN2
9276	1.0551	2.26e-05	COPB2
51686	1.9354	2.27e-05	OAZ3
56942	1.2199	2.27e-05	CMC2
10773	2.2051	2.3e-05	ZBTB6
3667	-1.6072	2.32e-05	IRS1
84766	-1.9403	2.32e-05	EFCAB4B
1404	2.9985	2.33e-05	HAPLN1
55974	1.4296	2.34e-05	SLC50A1
388335	-2.4188	2.35e-05	TMEM220
3381	2.7663	2.36e-05	IBSP
26137	-1.5803	2.36e-05	ZBTB20
27253	2.229	2.36e-05	PCDH17
6815	1.4542	2.37e-05	STYX
11320	1.5907	2.38e-05	MGAT4A
5159	-1.9882	2.39e-05	PDGFRB
387700	-2.0979	2.39e-05	SLC16A12
169611	-1.6737	2.4e-05	OLFML2A
3816	-1.5656	2.4e-05	KLK1
7334	1.0501	2.43e-05	UBE2N
57826	1.3328	2.47e-05	RAP2C
4621	-1.306	2.47e-05	MYH3
60485	-1.1693	2.47e-05	SAV1
1811	-2.3777	2.49e-05	SLC26A3
83878	-1.2344	2.5e-05	USHBP1
79837	1.415	2.5e-05	PIP4K2C
6210	-1.0019	2.52e-05	RPS15A
51764	-1.8606	2.54e-05	GNG13
3913	-1.3251	2.54e-05	LAMB2
339559	1.0939	2.54e-05	ZNF642
527	1.1166	2.54e-05	ATP6V0C
388753	1.323	2.58e-05	C1orf31
4212	-2.2094	2.58e-05	MEIS2
55257	1.476	2.62e-05	C20orf20
6498	1.7734	2.7e-05	SKIL
27295	-2.4748	2.7e-05	PDLIM3
5692	1.1713	2.72e-05	PSMB4
59	-2.0233	2.73e-05	ACTA2
100505702	1.5581	2.75e-05	LOC100505702
6809	1.4347	2.76e-05	STX3
10063	1.0924	2.77e-05	COX17
151258	2.9445	2.77e-05	SLC38A11
1949	-1.2558	2.78e-05	EFNB3
50848	1.8446	2.82e-05	F11R
5959	-2.1746	2.82e-05	RDH5
22974	1.7083	2.82e-05	TPX2
728833	1.618	2.82e-05	FAM72D
1457	1.0134	2.84e-05	CSNK2A1
126669	-2.4486	2.89e-05	SHE
3229	2.8568	2.9e-05	HOXC13
10094	1.0852	3.07e-05	ARPC3
85367	-1.6991	3.1e-05	KIAA1652
3964	1.3501	3.12e-05	LGALS8
84971	1.0273	3.12e-05	ATG4D
11047	1.0178	3.14e-05	ADRM1
3909	-2.2896	3.14e-05	LAMA3
399881	1.8125	3.15e-05	HNRNPKP3
127544	1.5149	3.18e-05	RNF19B
100507254	-1.3955	3.35e-05	LOC100507254
10462	-2.0554	3.38e-05	CLEC10A
439	1.2997	3.38e-05	ASNA1
54344	1.0423	3.42e-05	DPM3
10780	-1.3562	3.45e-05	ZNF234
10580	-1.7362	3.45e-05	SORBS1
3866	-3.699	3.45e-05	KRT15
6517	-1.9715	3.46e-05	SLC2A4
51203	1.9072	3.47e-05	NUSAP1
3182	2.1896	3.47e-05	HNRNPAB
185	-3.0719	3.47e-05	AGTR1
10335	-1.7127	3.54e-05	MRVI1
10211	1.06	3.57e-05	FLOT1
554313	2.3347	3.63e-05	HIST2H4B
2619	-3.3016	3.63e-05	GAS1
55701	-1.7329	3.63e-05	ARHGEF40
51478	1.207	3.65e-05	HSD17B7
27101	1.2065	3.66e-05	CACYBP
7041	-1.3621	3.68e-05	TGFB1I1
140707	1.1901	3.69e-05	BRI3BP
9934	-2.6483	3.69e-05	P2RY14
85465	1.3228	3.69e-05	EPT1
9052	3.152	3.69e-05	GPRC5A
10763	-1.1147	3.69e-05	NES
5311	-1.5904	3.69e-05	PKD2
26233	1.3355	3.69e-05	FBXL6
83544	1.3829	3.71e-05	DNAL1
10628	-1.6806	3.8e-05	TXNIP
121506	3.4543	3.83e-05	ERP27
10262	1.6771	3.87e-05	SF3B4
147495	-2.7974	3.88e-05	APCDD1
100506191	-1.3787	3.94e-05	LOC100506191
100129387	-1.1527	3.95e-05	LOC100129387
55084	-2.3834	4.01e-05	SOBP
8742	-1.5452	4.01e-05	TNFSF12
30008	-1.3555	4.04e-05	EFEMP2
652070	-1.9061	4.04e-05	SCFV
474338	1.1776	4.05e-05	SUMO1P3
3301	1.3974	4.08e-05	DNAJA1
55166	1.2443	4.08e-05	CENPQ
59352	-3.1364	4.08e-05	LGR6
64795	1.0796	4.08e-05	RMND5A
64762	-1.9177	4.1e-05	FAM59A
4686	1.0713	4.14e-05	NCBP1
90293	-2.9802	4.14e-05	KLHL13
84795	-1.2941	4.18e-05	PYROXD2
911	-2.9121	4.23e-05	CD1C
7584	1.1409	4.23e-05	ZNF35
6942	1.4102	4.27e-05	TCF20
7273	-1.2759	4.32e-05	TTN
158295	-1.9027	4.38e-05	MGC24103
63943	1.6855	4.41e-05	FKBPL
100506776	-1.8045	4.43e-05	LOC100506776
222484	1.6672	4.49e-05	LNX2
26039	1.1127	4.55e-05	SS18L1
8294	2.4026	4.55e-05	HIST1H4I
122809	1.2784	4.57e-05	SOCS4
28956	1.0687	4.76e-05	LAMTOR2
5217	2.1782	4.79e-05	PFN2
7295	1.2977	4.83e-05	TXN
8365	2.7504	4.83e-05	HIST1H4H
5734	-1.6251	4.86e-05	PTGER4
100505826	1.1049	4.92e-05	LOC100505826
10321	-2.3856	4.93e-05	CRISP3
5468	-2.0831	4.97e-05	PPARG
5981	-1.1343	5.01e-05	RFC1
9493	2.1816	5.03e-05	KIF23
3384	-1.6893	5.03e-05	ICAM2
392288	1.1213	5.08e-05	LOC392288
6487	-1.226	5.13e-05	ST3GAL3
11091	1.4683	5.16e-05	WDR5
25804	1.1356	5.25e-05	LSM4
1062	1.512	5.26e-05	CENPE
9980	1.6914	5.26e-05	DOPEY2
25925	-2.8204	5.26e-05	ZNF521
51529	1.1595	5.26e-05	ANAPC11
6634	1.0076	5.27e-05	SNRPD3
7092	-1.8971	5.39e-05	TLL1
8361	2.3429	5.39e-05	HIST1H4F
5649	-3.3406	5.42e-05	RELN
219623	-1.2906	5.42e-05	TMEM26
64411	-1.3593	5.44e-05	ARAP3
90268	1.0847	5.46e-05	FAM105B
151194	1.1501	5.49e-05	METTL21A
10855	2.0931	5.58e-05	HPSE
57003	1.209	5.63e-05	CCDC47
79605	3.2659	5.65e-05	PGBD5
5866	-1.6876	5.65e-05	RAB3IL1
6674	1.965	5.65e-05	SPAG1
26524	-1.5833	5.73e-05	LATS2
84930	1.6603	5.77e-05	MASTL
133584	-1.4407	5.81e-05	EGFLAM
8535	1.4578	5.87e-05	CBX4
84440	1.4754	5.92e-05	RAB11FIP4
8600	-2.9872	5.92e-05	TNFSF11
4708	1.0257	5.97e-05	NDUFB2
54520	1.3139	5.99e-05	CCDC93
51126	1.0631	6.02e-05	NAA20
3084	-1.6006	6.16e-05	NRG1
122769	1.2129	6.21e-05	LRR1
84504	3.3454	6.26e-05	NKX6-2
80196	1.1271	6.26e-05	RNF34
100652781	-1.0288	6.27e-05	SNX29P1
6139	-1.0255	6.44e-05	RPL17
28923	-1.895	6.5e-05	IGKV2-24
1465	-1.4688	6.58e-05	CSRP1
84520	1.2011	6.63e-05	C14orf142
91801	-1.1271	6.66e-05	ALKBH8
6790	1.2467	6.67e-05	AURKA
10267	2.3014	6.68e-05	RAMP1
7442	-1.0956	6.76e-05	TRPV1
79750	-1.6922	6.79e-05	ZNF385D
57758	-3.4785	6.79e-05	SCUBE2
55908	-1.5997	6.82e-05	C19orf80
63931	1.0059	6.82e-05	MRPS14
7153	2.0984	6.86e-05	TOP2A
387911	-1.8861	6.86e-05	C1QTNF9B
137682	1.9107	6.86e-05	C8orf38
2675	-1.8307	6.86e-05	GFRA2
9643	1.4464	6.86e-05	MORF4L2
10062	-1.2777	6.92e-05	NR1H3
57698	1.4055	7.03e-05	KIAA1598
60468	-1.6314	7.22e-05	BACH2
7804	1.9759	7.28e-05	LRP8
166336	-1.8828	7.31e-05	PRICKLE2
57685	-1.7789	7.36e-05	CACHD1
9690	1.4447	7.4e-05	UBE3C
256471	1.5012	7.4e-05	MFSD8
11126	-1.2562	7.4e-05	CD160
60685	1.0948	7.41e-05	ZFAND3
30837	1.5877	7.49e-05	SOCS7
23492	-1.1687	7.51e-05	CBX7
7704	-2.141	7.52e-05	ZBTB16
6189	-1.0654	7.55e-05	RPS3A
83953	-1.317	7.55e-05	FCAMR
81889	1.1498	7.6e-05	FAHD1
51605	1.0365	7.6e-05	TRMT6
2596	3.619	7.62e-05	GAP43
83439	-3.1119	7.64e-05	TCF7L1
83939	-1.6167	7.76e-05	EIF2A
57048	-1.1356	7.81e-05	PLSCR3
152641	-1.5252	7.83e-05	WWC2-AS2
2255	-2.4552	7.83e-05	FGF10
56911	2.1815	7.94e-05	C21orf7
10252	-1.5347	8.08e-05	SPRY1
337879	-1.3923	8.09e-05	KRTAP8-1
64221	-1.1564	8.11e-05	ROBO3
9590	-2.0244	8.24e-05	AKAP12
5110	1.0805	8.29e-05	PCMT1
5536	1.3717	8.32e-05	PPP5C
206338	-1.8794	8.37e-05	AQPEP
84171	-1.9274	8.39e-05	LOXL4
154807	1.1088	8.45e-05	VKORC1L1
51026	1.2772	8.45e-05	GOLT1B
81551	2.9373	8.5e-05	STMN4
6319	1.5352	8.58e-05	SCD
57526	-2.8425	8.6e-05	PCDH19
79622	1.2707	8.6e-05	SNRNP25
4939	3.0249	8.65e-05	OAS2
820	4.0381	8.67e-05	CAMP
26580	1.2806	8.68e-05	BSCL2
29028	1.4295	8.68e-05	ATAD2
51143	1.0026	8.76e-05	DYNC1LI1
152503	-1.6091	8.77e-05	SH3D19
387893	1.048	8.8e-05	SETD8
92196	-4.0035	8.81e-05	DAPL1
1776	-3.3193	8.81e-05	DNASE1L3
115330	-1.2643	8.9e-05	GPR146
10865	-1.0208	8.9e-05	ARID5A
10923	1.08	8.96e-05	SUB1
339175	1.4128	9e-05	METTL2A
257101	-2.5793	9.02e-05	ZNF683
90019	-2.5447	9.2e-05	SYT8
79758	-1.1093	9.29e-05	DHRS12
6009	1.2538	9.32e-05	RHEB
100133311	-1.7506	9.38e-05	HOXA-AS3
8702	1.0485	9.4e-05	B4GALT4
501	-1.1567	9.4e-05	ALDH7A1
402055	1.0946	9.58e-05	SRRD
3149	1.6526	9.59e-05	HMGB3
51582	1.0205	9.73e-05	AZIN1
64091	-1.2564	9.84e-05	POPDC2
7060	-2.6145	9.87e-05	THBS4
50805	-2.2139	9.91e-05	IRX4
24145	1.3785	0.00010062	PANX1
3422	1.3618	0.00010188	IDI1
11130	1.9901	0.00010248	ZWINT
442229	1.4642	0.00010299	MCART3P
24137	1.2773	0.00010464	KIF4A
4774	-1.9073	0.00010485	NFIA
79068	-1.4181	0.00010485	FTO
5858	-1.9111	0.00010485	PZP
5885	1.3985	0.00010485	RAD21
23109	1.032	0.00010511	DDN
130497	-2.767	0.00010511	OSR1
6876	-1.5593	0.00010557	TAGLN
282973	-1.9344	0.0001057	JAKMIP3
29899	1.5344	0.00010686	GPSM2
84814	-2.2448	0.00010763	PPAPDC3
255104	-1.1977	0.00010763	TMCO4
155006	-2.8041	0.00010763	TMEM213
100507053	-2.273	0.00010787	LOC100507053
27151	-2.5482	0.00010827	CPAMD8
10161	-1.7672	0.00010925	LPAR6
283663	-1.3666	0.0001095	LOC283663
9882	-1.2441	0.00010982	TBC1D4
51373	1.193	0.00010999	MRPS17
440695	-1.2891	0.00010999	ETV3L
5194	1.6478	0.00011224	PEX13
54676	1.0756	0.00011224	GTPBP2
94031	-1.7202	0.00011267	HTRA3
440738	-2.0527	0.00011328	MAP1LC3C
27299	3.9645	0.00011379	ADAMDEC1
152015	-5.3547	0.00011443	ROPN1B
51463	1.0432	0.00011492	GPR89B
54165	1.1769	0.00011515	DCUN1D1
9201	-2.0637	0.00011547	DCLK1
10999	1.1863	0.00011603	SLC27A4
79656	-1.5164	0.00011696	BEND5
7533	1.2772	0.00011904	YWHAH
6897	1.0749	0.00011928	TARS
8357	2.0705	0.00012146	HIST1H3H
192111	1.2267	0.00012148	PGAM5
54763	-5.4433	0.00012374	ROPN1
9232	1.3517	0.00012408	PTTG1
11019	-1.1977	0.0001243	LIAS
50937	-1.1715	0.0001243	CDON
79956	1.8843	0.00012662	ERMP1
51728	1.1069	0.00012668	POLR3K
8867	1.295	0.00012668	SYNJ1
4026	-1.1806	0.00012758	LPP
100131581	-1.0195	0.00012904	LOC100131581
9057	1.6299	0.00012912	SLC7A6
171425	-1.0851	0.00013154	CLYBL
79155	1.5503	0.00013217	TNIP2
51018	1.1779	0.00013242	RRP15
25886	1.4178	0.00013413	POC1A
1741	1.2723	0.00013461	DLG3
23178	1.0685	0.00013507	PASK
57125	-1.2301	0.00013816	PLXDC1
5502	-2.6717	0.00013866	PPP1R1A
54538	-1.1761	0.00013866	ROBO4
50514	-1.5003	0.00013997	2019-12-01
112858	1.2365	0.00014009	TP53RK
64150	-1.2688	0.00014009	DIO3OS
11033	1.853	0.00014009	ADAP1
79905	2.4706	0.00014016	TMC7
9834	-1.6007	0.00014063	KIAA0125
9989	1.113	0.00014085	PPP4R1
9986	1.0135	0.00014087	RCE1
23204	1.0766	0.00014422	ARL6IP1
9832	2.4111	0.00014653	JAKMIP2
8548	1.9977	0.00014682	BLZF1
899	1.1932	0.00014682	CCNF
51804	1.5603	0.00014697	SIX4
10788	-2.6355	0.00014697	IQGAP2
8324	-2.8106	0.00014697	FZD7
286097	-2.4762	0.00014709	EFHA2
2597	1.1058	0.00014752	GAPDH
1431	1.2778	0.00015074	CS
84680	-1.6944	0.00015083	ACCS
22802	-2.0555	0.00015144	CLCA4
338872	-1.9637	0.00015144	C1QTNF9
10381	1.3797	0.00015289	TUBB3
727701	-1.9932	0.00015289	LINC00165
6529	1.7794	0.00015289	SLC6A1
100507165	-1.7852	0.00015289	LOC100507165
11178	-1.7881	0.00015366	LZTS1
5096	1.1214	0.00015417	PCCB
55285	1.17	0.00015426	RBM41
23627	-1.3938	0.00015428	PRND
8434	-1.28	0.00015616	RECK
7112	1.0878	0.00015801	TMPO
1359	-3.4845	0.00015856	CPA3
541578	1.0386	0.00015856	CXorf40B
4914	-1.4977	0.00015856	NTRK1
3820	-3.013	0.00016081	KLRB1
115677	-2.2699	0.0001614	NOSTRIN
10048	1.2023	0.00016178	RANBP9
116238	1.106	0.0001634	TLCD1
3842	1.0082	0.00016402	TNPO1
6665	-2.9017	0.00016433	SOX15
8572	-1.5848	0.0001645	PDLIM4
23520	1.4086	0.0001645	ANP32C
6332	-2.2058	0.0001645	SCN7A
201191	1.7361	0.00016471	SAMD14
23210	1.1196	0.00016473	JMJD6
79866	1.5475	0.00016573	BORA
64400	1.3891	0.00016632	AKTIP
55605	1.5378	0.00016845	KIF21A
55107	-2.4664	0.00016868	ANO1
4901	1.066	0.00016868	NRL
84281	-2.5691	0.00016922	C2orf88
3208	1.3178	0.00016922	HPCA
3364	1.2073	0.00016972	HUS1
79794	1.3258	0.00017235	C12orf49
5795	1.2653	0.00017235	PTPRJ
57556	-1.7099	0.00017549	SEMA6A
79573	1.3969	0.00017549	TTC13
80309	-3.6425	0.00017624	SPHKAP
2305	2.0612	0.00017624	FOXM1
4958	-3.1406	0.00017834	OMD
56474	1.8079	0.00017835	CTPS2
3416	1.0913	0.00017871	IDE
23753	1.2902	0.00017871	SDF2L1
1894	1.7534	0.0001799	ECT2
160824	-1.5921	0.0001799	SP3P
55971	1.7686	0.00017999	BAIAP2L1
10097	1.314	0.00017999	ACTR2
55284	1.1118	0.00018045	UBE2W
10465	1.1908	0.00018082	PPIH
2247	-1.3382	0.00018082	FGF2
80852	-1.2328	0.00018195	GRIP2
64283	-1.4168	0.00018303	RGNEF
146956	1.605	0.0001836	EME1
78998	1.9048	0.00018431	C8orf51
5208	1.0476	0.0001846	PFKFB2
10659	-1.9465	0.00018687	CELF2
94240	2.3864	0.00018709	EPSTI1
10059	1.0055	0.00018786	DNM1L
290	-1.3002	0.00018811	ANPEP
79937	-2.0623	0.0001887	CNTNAP3
58476	1.8716	0.0001887	TP53INP2
10403	2.1499	0.00018884	NDC80
5050	1.2148	0.00019204	PAFAH1B3
2846	-1.7974	0.00019296	LPAR4
9990	1.6657	0.00019393	SLC12A6
168537	-1.4877	0.00019497	GIMAP7
6303	1.448	0.00019497	SAT1
347240	1.674	0.0001968	KIF24
85409	-1.0341	0.00019726	NKD2
6328	-2.0637	0.00019781	SCN3A
29923	1.5375	0.00019781	HILPDA
26040	-1.9669	0.0001999	SETBP1
150	-2.4164	0.00019993	ADRA2A
26153	-1.6036	0.00019996	KIF26A
10184	-1.2843	0.00020036	LHFPL2
10361	-1.4704	0.00020076	NPM2
93594	1.0227	0.00020076	WDR67
100147773	1.5999	0.00020076	LOC100147773
150709	-1.2175	0.00020514	ANKAR
7328	1.1869	0.00020605	UBE2H
8537	2.6805	0.00020652	BCAS1
23768	-2.2799	0.00020675	FLRT2
2621	-1.7916	0.00021015	GAS6
9816	1.2849	0.00021018	URB2
55093	1.0378	0.00021047	WDYHV1
80328	2.0582	0.00021098	ULBP2
2049	-1.7742	0.00021147	EPHB3
6581	-2.5622	0.00021147	SLC22A3
8270	1.142	0.00021266	LAGE3
9401	1.0871	0.0002131	RECQL4
1509	1.1703	0.00021393	CTSD
64222	1.0612	0.00021399	TOR3A
125144	-1.1574	0.00021423	C17orf76-AS1
5054	1.8475	0.00021432	SERPINE1
79577	1.1532	0.00021599	CDC73
10957	-1.1075	0.00021648	PNRC1
7159	1.241	0.0002172	TP53BP2
93082	-2.7551	0.0002172	NEURL3
283701	-1.4516	0.00021937	LOC283701
283871	1.048	0.00022034	PGP
57205	-1.2343	0.00022178	ATP10D
118429	-1.3488	0.00022368	ANTXR2
2521	1.2158	0.00022443	FUS
23012	1.4673	0.0002248	STK38L
150275	1.2602	0.00022567	CCDC117
114041	-1.8885	0.00022568	C21orf88
79989	1.4215	0.00022616	TTC26
22930	-1.5116	0.00022673	RAB3GAP1
196410	2.4646	0.0002272	METTL7B
734	1.1848	0.00022836	OSGIN2
79007	1.0379	0.00022912	DBNDD1
100288181	1.619	0.00023412	LOC100288181
84722	1.1988	0.00023481	PSRC1
83660	-1.398	0.00023552	TLN2
8611	-1.3456	0.00023552	PPAP2A
146512	-1.272	0.00023552	FLJ30679
57512	3.8842	0.0002363	GPR158
10350	-1.6026	0.00023738	ABCA9
57460	1.7285	0.00023738	PPM1H
266747	-1.8337	0.00023863	RGL4
662	-1.4901	0.00023863	BNIP1
158160	1.0342	0.00023909	HSD17B7P2
100130152	-1.0459	0.00024289	LOC100130152
85477	1.8568	0.00024289	SCIN
27115	-1.7086	0.000243	PDE7B
81857	1.2693	0.00024311	MED25
54834	1.2699	0.00024311	GDAP2
92162	-1.1833	0.00024311	TMEM88
22841	-1.0636	0.00024311	RAB11FIP2
54997	-2.5811	0.00024416	TESC
4293	1.104	0.00024614	MAP3K9
5597	1.0146	0.00024614	MAPK6
441455	1.0439	0.00024614	LOC441455
6363	-1.7713	0.00024638	CCL19
63926	1.5277	0.00024658	ANKRD5
64864	-1.1796	0.00024877	RFX7
8565	1.0345	0.00024941	YARS
11107	-1.9317	0.00025178	PRDM5
7317	1.0478	0.00025194	UBA1
130271	-1.7464	0.0002529	PLEKHH2
100996310	1.0283	0.00025373	100996310
389756	-1.5028	0.0002551	AQP7P2
644450	-1.5609	0.00025629	LOC644450
1961	3.0702	0.00025755	EGR4
221491	1.1437	0.00025916	C6orf1
3852	-3.2162	0.00025948	KRT5
196383	-1.0928	0.00026251	RILPL2
64853	1.1511	0.00026351	AIDA
161753	-1.705	0.00026351	ODF3L1
85403	1.0112	0.00026479	EAF1
148304	1.1763	0.0002654	C1orf74
26338	-1.6768	0.00026575	OR5L2
80344	1.3191	0.00026604	DCAF11
81559	1.0657	0.00026842	TRIM11
255520	1.5135	0.00026842	ELMOD2
5127	1.0826	0.00026898	CDK16
4320	2.2386	0.00026898	MMP11
79607	1.1305	0.000269	FAM118B
483	1.109	0.00026999	ATP1B3
57722	-1.7486	0.00027144	IGDCC4
8638	2.2966	0.00027277	OASL
5558	1.1267	0.00027395	PRIM2
135114	1.6561	0.00027457	HINT3
6154	-1.0479	0.00027476	RPL26
2001	-3.1178	0.00027482	ELF5
9427	-3.4674	0.00027482	ECEL1
6286	3.3625	0.00027503	S100P
51010	1.2787	0.00027566	EXOSC3
29095	1.1278	0.00027663	ORMDL2
55151	1.5297	0.00027951	TMEM38B
332	2.0733	0.00028025	BIRC5
57161	-2.0009	0.00028044	PELI2
5175	-1.0886	0.00028265	PECAM1
8532	-1.9842	0.00028437	CPZ
79172	1.0256	0.00028552	CENPO
23205	2.6321	0.00028575	ACSBG1
55176	1.1804	0.00028597	SEC61A2
5531	1.1469	0.00028637	PPP4C
9805	1.5087	0.00028675	SCRN1
10993	1.1813	0.00028675	SDS
10476	1.266	0.000287	ATP5H
84725	1.2109	0.00028764	PLEKHA8
55729	-1.0182	0.00028768	ATF7IP
51001	1.1002	0.00028951	MTERFD1
57594	1.0518	0.00028994	HOMEZ
376940	-1.2478	0.00029206	ZC3H6
10396	2.0377	0.00029294	ATP8A1
2210	1.6688	0.00029399	FCGR1B
23208	1.8009	0.00029486	SYT11
25963	-1.015	0.00029486	TMEM87A
84910	1.7318	0.00029486	TMEM87B
761	-3.1582	0.0002991	CA3
51141	1.1539	0.00029956	INSIG2
4938	2.0662	0.00029957	OAS1
27250	-1.7827	0.00030133	PDCD4
5475	2.4546	0.00030229	PPEF1
6990	1.0314	0.00030373	DYNLT3
11214	-1.2081	0.00030499	AKAP13
4213	-1.2692	0.0003065	MEIS3P1
1112	-1.2741	0.00030701	FOXN3
25890	-1.9957	0.00030706	ABI3BP
1066	-1.4999	0.00030756	CES1
1960	-2.2171	0.00030798	EGR3
7083	2.0298	0.00030976	TK1
10398	-1.3086	0.00031027	MYL9
260436	-3.7999	0.00031153	FDCSP
23293	-1.134	0.00031165	SMG6
134466	-2.3663	0.00031179	ZNF300P1
51029	1.3567	0.00031304	PPPDE1
8034	1.3608	0.00031347	SLC25A16
8630	2.5982	0.00031853	HSD17B6
113115	1.8885	0.00031853	FAM54A
137835	-2.0759	0.00032117	TMEM71
23077	-1.0024	0.00032121	MYCBP2
644596	-1.8157	0.00032322	LINC00087
54482	-1.2398	0.00032446	CCDC76
286075	1.0846	0.00032627	ZNF707
2034	-1.0946	0.00032732	EPAS1
79645	-2.0198	0.00032873	EFCAB1
164633	2.2834	0.00032873	CABP7
25788	1.2565	0.00032958	RAD54B
1058	2.0074	0.00032976	CENPA
51751	1.3687	0.00032976	HIGD1B
84552	-1.2048	0.00032976	PARD6G
5029	2.1249	0.00033129	P2RY2
91653	-2.5688	0.00033183	BOC
9712	1.3884	0.0003323	USP6NL
25818	-3.1067	0.0003323	KLK5
79739	2.4161	0.00033266	TTLL7
6941	1.3265	0.00033341	TCF19
715	-2.1039	0.00033387	C1R
9252	-1.5904	0.00033495	RPS6KA5
55745	1.0252	0.00033526	MUDENG
26263	1.4054	0.00033531	FBXO22
23741	-1.0425	0.00033533	EID1
8347	2.0698	0.00033542	HIST1H2BC
54112	-1.7576	0.00033556	GPR88
10395	-1.3963	0.00033625	DLC1
100874392	-1.0251	0.00033625	100874392
2946	-1.7499	0.0003371	GSTM2
26112	-1.0626	0.00034005	CCDC69
78990	1.3629	0.00034091	OTUB2
2821	1.0354	0.00034165	GPI
5251	3.1485	0.00034204	PHEX
3162	1.7055	0.00034324	HMOX1
54732	1.9917	0.00034358	TMED9
6573	1.2716	0.00034491	SLC19A1
1181	1.155	0.00034491	CLCN2
6627	1.0698	0.0003454	SNRPA1
120	-1.4592	0.00034566	ADD3
2869	-1.1518	0.00034566	GRK5
2119	-1.8465	0.00034566	ETV5
30813	-1.4782	0.00034674	VSX1
148789	1.1436	0.00034685	B3GALNT2
157378	1.3618	0.00034685	TMEM65
220359	1.4124	0.00035279	TIGD3
64841	1.2858	0.00035371	GNPNAT1
205428	-1.4137	0.0003541	C3orf58
23022	-1.4687	0.00035494	PALLD
23154	1.2903	0.00035772	NCDN
1300	2.86	0.00035846	COL10A1
130340	2.0156	0.00036198	AP1S3
374403	-1.4803	0.00036198	TBC1D10C
2354	-2.4782	0.00036262	FOSB
5629	-1.6859	0.00036262	PROX1
11117	-1.504	0.00036275	EMILIN1
8076	-2.1393	0.0003629	MFAP5
55056	-1.0881	0.00036387	FLJ10038
8534	1.744	0.00036416	CHST1
253943	1.3759	0.00036447	YTHDF3
9319	2.2877	0.00036518	TRIP13
10297	2.0917	0.00036526	APC2
65987	-3.1836	0.00036526	KCTD14
55856	1.0698	0.0003671	ACOT13
642517	-1.1644	0.00037121	AGAP9
4147	-2.3336	0.00037274	MATN2
3809	-1.2191	0.0003751	KIR2DS4
8764	-1.3423	0.00037611	TNFRSF14
84961	1.5666	0.00037669	FBXL20
50802	-2.2999	0.00037686	IGK@
84034	-1.7848	0.00037686	EMILIN2
11194	1.5403	0.00037686	ABCB8
828	1.6814	0.000378	CAPS
127933	1.2034	0.00037835	UHMK1
9055	1.2981	0.00037892	PRC1
130399	-2.3693	0.00037892	ACVR1C
124359	2.3572	0.00038003	CDYL2
57678	-1.1715	0.00038003	GPAM
1524	-2.0486	0.00038117	CX3CR1
441294	1.1878	0.00038252	CTAGE15P
5627	-1.7974	0.00038271	PROS1
100294145	1.4597	0.00038415	LOC100294145
4173	1.4258	0.000385	MCM4
400604	1.9612	0.00038637	LOC400604
100287902	2.2288	0.00038933	LGALS8-AS1
10095	1.4656	0.00038955	ARPC1B
399697	2.6347	0.00038955	CTXN2
64768	1.0454	0.00039127	IPPK
1381	-1.1851	0.00039155	CRABP1
2637	1.4032	0.00039287	GBX2
5687	1.0258	0.00039574	PSMA6
152404	1.6819	0.0003973	IGSF11
10857	1.1738	0.00039781	PGRMC1
2215	1.8923	0.00039827	FCGR3B
3507	-1.9009	0.00040186	IGHM
7022	-1.4293	0.00040193	TFAP2C
2307	-1.0965	0.00040307	FOXS1
91543	2.4932	0.00040444	RSAD2
163259	-1.0288	0.00040608	DENND2C
7316	1.0966	0.00040875	UBC
10316	-1.7583	0.00041358	NMUR1
51072	1.0595	0.00041431	MEMO1
284451	-1.0572	0.00041692	ODF3L2
11077	1.765	0.00041799	HSF2BP
3643	-1.2938	0.00041807	INSR
54583	1.4513	0.00041827	EGLN1
27097	1.6693	0.00041896	TAF5L
57655	1.0699	0.00041896	GRAMD1A
441631	-2.9449	0.00041896	TSPAN11
8697	1.3418	0.00041896	CDC23
10553	1.3871	0.0004208	HTATIP2
3977	-2.043	0.00042395	LIFR
3500	-1.3279	0.00042896	IGHG1
939	-1.4923	0.0004294	CD27
254295	-1.7424	0.0004294	PHYHD1
55357	1.3278	0.00042949	TBC1D2
716	-2.3229	0.00043187	C1S
9631	1.0012	0.00043239	NUP155
3013	2.0967	0.00043301	HIST1H2AD
119369	-1.4187	0.00043875	NUDT9P1
7341	1.3207	0.00044057	SUMO1
79669	2.3839	0.00044485	C3orf52
83989	-1.1496	0.00044561	FAM172A
7594	-1.6878	0.00044667	ZNF43
11167	-2.0588	0.00044848	FSTL1
10653	1.0109	0.00045223	SPINT2
6649	-1.8537	0.00045362	SOD3
5950	-1.3377	0.00045556	RBP4
1054	1.2174	0.00046855	CEBPG
6288	-3.9292	0.00046964	SAA1
399851	-1.2943	0.00047277	LOC399851
140771	-1.1581	0.00047277	SMCR5
26468	-1.9511	0.00047445	LHX6
32	-1.9863	0.00047457	ACACB
2029	1.33	0.0004766	ENSA
8968	1.3388	0.00048028	HIST1H3F
100507663	-2.6157	0.00048194	LOC100507663
2664	1.0438	0.00048194	GDI1
159090	1.2025	0.00048257	FAM122B
7554	1.2205	0.00048257	ZNF8
2568	-3.3006	0.00048257	GABRP
3316	-1.8145	0.00048263	HSPB2
51755	1.5975	0.00048265	CDK12
9695	1.1173	0.00048465	EDEM1
25840	-1.6723	0.00048759	METTL7A
2357	1.205	0.00048904	FPR1
4141	1.0525	0.00048904	MARS
154467	1.3606	0.00049042	CCDC167
6595	-1.3643	0.00049042	SMARCA2
7264	1.3356	0.00049517	TSTA3
11164	1.1866	0.00049641	NUDT5
219333	1.387	0.00049653	USP12
223082	1.2012	0.00049686	ZNRF2
400684	1.5907	0.00049823	LOC400684
59343	1.0737	0.00049848	SENP2
3655	-1.8458	0.00049851	ITGA6
142891	1.4326	0.00050335	SAMD8
10233	1.1096	0.00050341	LRRC23
83857	-2.2993	0.00050403	TMTC1
10672	1.0529	0.00050474	GNA13
3910	-1.1137	0.00050916	LAMA4
7052	1.1451	0.00051262	TGM2
29767	1.7796	0.00051429	TMOD2
51435	-1.7073	0.00051638	SCARA3
7979	1.0361	0.00052142	SHFM1
55732	1.1668	0.00052182	C1orf112
3856	1.0405	0.00052182	KRT8
2047	-2.9291	0.00052195	EPHB1
528	1.0962	0.00052292	ATP6V1C1
57447	-2.1843	0.00052331	NDRG2
89890	-1.1672	0.00052451	KBTBD6
79963	-1.1844	0.00052714	ABCA11P
2617	1.2173	0.00052714	GARS
1307	-1.8683	0.00052714	COL16A1
50484	1.1612	0.00053198	RRM2B
55829	1.0171	0.00053198	SELS
65265	1.131	0.00053588	C8orf33
92815	1.6986	0.0005389	HIST3H2A
84272	1.0485	0.0005389	YIPF4
353376	1.0171	0.00054011	TICAM2
2298	1.5776	0.00054099	FOXD4
10755	1.0806	0.00054099	GIPC1
140461	1.1566	0.00054104	ASB8
124411	1.0656	0.00054104	ZNF720
6924	1.0417	0.00054215	TCEB3
644192	-1.3645	0.00054382	LOC644192
51309	-1.6075	0.00054382	ARMCX1
256380	-1.4063	0.0005444	SCML4
57482	1.4525	0.00054865	KIAA1211
163732	-2.5043	0.00054964	CITED4
55173	1.0638	0.00055161	MRPS10
2752	1.4518	0.00055229	GLUL
8673	1.1255	0.00055346	VAMP8
29128	1.5839	0.00055862	UHRF1
54968	1.012	0.0005605	TMEM70
84327	-1.1116	0.0005608	ZBED3
55379	1.2937	0.00056206	LRRC59
342667	-3.4282	0.00056633	STAC2
5255	1.1288	0.00056925	PHKA1
64434	1.3664	0.00057244	NOM1
53822	1.1155	0.00057251	FXYD7
30835	-1.4232	0.00057667	CD209
340307	1.0292	0.00057834	CTAGE6P
1476	1.2863	0.00057877	CSTB
10072	1.1422	0.00057998	DPP3
4046	-1.2665	0.00058	LSP1
57595	-1.3828	0.00058	PDZD4
79057	-1.3728	0.00058258	PRRG3
4660	-1.9356	0.00058302	PPP1R12B
983	1.6072	0.00058829	CDK1
723790	2.194	0.00058829	HIST2H2AA4
4811	-1.4299	0.00058829	NID1
2690	-2.7787	0.00058829	GHR
10808	1.1744	0.00059143	HSPH1
63899	1.0403	0.00059361	NSUN3
6663	-2.0074	0.0005948	SOX10
152302	-1.0204	0.0005964	CIDECP
4897	2.7812	0.00059684	NRCAM
5118	-1.548	0.00059995	PCOLCE
6282	1.6491	0.00060324	S100A11
2842	1.3197	0.00060794	GPR19
497190	1.1977	0.0006082	CLEC18B
196446	2.1936	0.00061173	C12orf28
57552	1.5955	0.00061319	NCEH1
196883	-1.1691	0.00061904	ADCY4
57650	1.5596	0.000623	KIAA1524
7136	-2.0507	0.00062869	TNNI2
6619	1.1165	0.00062869	SNAPC3
541473	-2.2614	0.00063191	LOC541473
641	1.2971	0.00063325	BLM
8115	-1.894	0.00064119	TCL1A
6348	1.4599	0.00064252	CCL3
57545	-1.267	0.00064718	CC2D2A
3012	1.7458	0.0006481	HIST1H2AE
57820	-1.1861	0.00064988	CCNB1IP1
57823	-1.8035	0.00065018	SLAMF7
79733	2.559	0.0006525	E2F8
5764	-2.2529	0.00065583	PTN
6495	2.114	0.00065692	SIX1
23336	-2.5884	0.00066205	SYNM
64321	-1.2513	0.00066218	SOX17
147746	-1.4251	0.00066342	HIPK4
10124	-1.0558	0.00066393	ARL4A
1730	-1.2315	0.00066427	DIAPH2
11043	1.1008	0.00066427	MID2
55334	1.3076	0.00066427	SLC39A9
50507	2.2997	0.00066561	NOX4
3914	-2.9832	0.00067172	LAMB3
2992	1.0189	0.00067293	GYG1
51204	1.0309	0.00067293	TACO1
2669	-1.7144	0.00067293	GEM
9962	1.0049	0.00067293	SLC23A2
316	-2.234	0.00067405	AOX1
1272	-2.4269	0.00067441	CNTN1
914	-2.1987	0.00067912	CD2
91584	-1.201	0.00067912	PLXNA4
114294	1.2474	0.00067912	LACTB
55647	1.5441	0.00067912	RAB20
23051	-1.1113	0.00068146	ZHX3
5813	-1.0411	0.00068197	PURA
8339	1.9348	0.00068539	HIST1H2BG
222865	-2.4991	0.00068552	TMEM130
54503	1.5697	0.00068807	ZDHHC13
643802	-1.3803	0.00069623	LOC643802
127495	1.5057	0.00070294	LRRC39
116362	-2.5393	0.00070545	RBP7
100506161	1.776	0.00070756	LOC100506161
8351	1.4754	0.00070768	HIST1H3D
51128	1.0097	0.00070822	SAR1B
1907	3.9386	0.00070891	EDN2
1024	1.1057	0.00070928	CDK8
2134	-1.6942	0.00071255	EXTL1
337	-1.0057	0.00072058	APOA4
925	-1.6759	0.00072162	CD8A
114757	-1.3355	0.00072234	CYGB
54928	1.0975	0.00073385	IMPAD1
51510	1.1774	0.00073496	CHMP5
93661	-1.5667	0.00073585	CAPZA3
54331	-1.0987	0.00073585	GNG2
137902	3.363	0.00073585	PXDNL
257397	1.3932	0.00074611	TAB3
8607	1.1109	0.00074894	RUVBL1
100124700	2.9327	0.00074903	HOTAIR
79026	-1.4481	0.00075077	AHNAK
4240	-1.9305	0.00075229	MFGE8
79649	-1.185	0.00075898	MAP7D3
445341	-1.3639	0.00075944	TNAP
129607	2.3603	0.00076041	CMPK2
5973	1.5115	0.000762	RENBP
8853	1.3619	0.00076648	ASAP2
3200	-1.5165	0.00076887	HOXA3
2976	1.2037	0.00076887	GTF3C2
8001	-1.5964	0.00077605	GLRA3
100861412	1.6738	0.00078004	FSBP
79785	-2.7389	0.0007828	RERGL
9754	-1.0235	0.0007828	STARD8
23232	1.0729	0.00078655	TBC1D12
2146	1.4592	0.00079112	EZH2
22929	1.2663	0.00079678	SEPHS1
9627	-1.6237	0.00079801	SNCAIP
4615	1.0738	0.00079828	MYD88
55728	-1.2879	0.00080012	N4BP2
5603	1.0389	0.0008002	MAPK13
131177	-2.2552	0.00080057	FAM3D
283658	-2.066	0.00080349	LOC283658
199675	2.4295	0.00080692	C19orf59
411	1.0117	0.00080692	ARSB
7582	-1.9011	0.00081789	ZNF33B
100287221	-2.1292	0.00082717	LOC100287221
83604	-1.6224	0.00082723	TMEM47
94056	1.1471	0.00083412	SYAP1
5587	-1.5115	0.00083469	PRKD1
58497	1.1531	0.00083694	PRUNE
818	1.1026	0.00083834	CAMK2G
1212	1.2534	0.00083973	CLTB
115811	1.3134	0.00083973	IQCD
390	-1.6432	0.0008465	RND3
23363	-1.0369	0.0008465	OBSL1
4057	-3.5052	0.0008505	LTF
8541	1.3462	0.0008505	PPFIA3
1036	-2.4914	0.0008505	CDO1
1795	1.4253	0.0008505	DOCK3
7114	1.0379	0.0008505	TMSB4X
153222	-1.4161	0.0008585	C5orf41
9212	1.1852	0.00086337	AURKB
11313	1.1297	0.00086391	LYPLA2
25896	1.271	0.0008739	INTS7
23586	1.5592	0.0008739	DDX58
9073	-3.9945	0.00087467	CLDN8
58473	1.7288	0.00087811	PLEKHB1
54821	1.998	0.00088197	ERCC6L
4868	1.1756	0.00089066	NPHS1
651746	-1.5693	0.00089066	ANKRD33B
7391	1.5735	0.00089392	USF1
139231	1.0677	0.00090155	FAM199X
51705	-1.3952	0.00090427	EMCN
84107	1.5115	0.00090427	ZIC4
63934	-1.8852	0.00090427	ZNF667
118432	-1.1371	0.00090427	RPL29P2
10655	-2.1734	0.00090748	DMRT2
286006	1.1355	0.00091797	C7orf53
6357	-2.2247	0.00091797	CCL13
51092	-1.084	0.00092106	SIDT2
54845	1.56	0.00092106	ESRP1
2739	1.1029	0.00092152	GLO1
79959	1.0174	0.00092382	CEP76
10397	1.6192	0.00092435	NDRG1
226	1.1245	0.00093018	ALDOA
8303	1.0659	0.00094149	SNN
60677	-2.1098	0.00094149	CELF6
81932	1.3845	0.0009494	HDHD3
29101	-1.0098	0.0009494	SSU72
347918	1.2539	0.0009497	EP400NL
91319	-1.2971	0.00095069	DERL3
55547	-1.5137	0.00096425	HAB1
118611	-1.7897	0.00096668	C10orf90
4498	-1.6864	0.00096925	MT1JP
29887	1.562	0.00097042	SNX10
1281	-2.3827	0.00099433	COL3A1
56929	1.3332	0.0009961	FEM1C
5329	1.5448	0.0009961	PLAUR
401993	1.2094	0.0009961	OR2T5
22948	1.19	0.00099853	CCT5
57562	-1.5534	0.00099854	KIAA1377
388815	-1.8391	0.00099966	LINC00478
9620	1.3372	0.00101	CELSR1
23328	-1.4716	0.0010117	SASH1
90417	1.2195	0.0010141	C15orf23
84709	-1.6492	0.0010155	C4orf49
216	-1.9006	0.0010202	ALDH1A1
8522	-1.7468	0.0010239	GAS7
22808	-1.2639	0.0010239	MRAS
552	-1.4037	0.0010256	AVPR1A
84516	1.0497	0.0010433	DCTN5
4481	1.7231	0.0010466	MSR1
9976	-1.2111	0.0010466	CLEC2B
3006	2.3778	0.0010466	HIST1H1C
5862	1.0242	0.0010466	RAB2A
2313	-1.3607	0.0010607	FLI1
396	1.0073	0.0010607	ARHGDIA
132884	-1.7794	0.0010607	EVC2
1301	2.7663	0.001062	COL11A1
2200	-2.2239	0.0010635	FBN1
5063	-2.095	0.0010666	PAK3
63932	1.1171	0.0010681	CXorf56
4668	1.0479	0.0010681	NAGA
326332	1.1364	0.0010698	FLJ31813
124583	1.3894	0.0010709	CANT1
2012	-1.5194	0.0010709	EMP1
83539	-2.5398	0.001073	CHST9
494143	1.5912	0.0010753	CHAC2
643749	-1.7266	0.0010888	TRAF3IP2-AS1
27036	1.2038	0.0010949	SIGLEC7
2327	-2.3827	0.0010949	FMO2
256949	-1.037	0.0010958	KANK3
5493	-1.3108	0.001096	PPL
6646	1.4595	0.0011038	SOAT1
84541	1.6708	0.0011038	KBTBD8
255762	-2.1394	0.0011111	PDZD9
57761	1.6094	0.0011505	TRIB3
9688	1.0622	0.0011505	NUP93
55038	1.1997	0.0011548	CDCA4
219654	-1.0531	0.0011553	ZCCHC24
6375	-2.3916	0.0011558	XCL1
8482	1.3159	0.0011573	SEMA7A
10380	1.3023	0.0011593	BPNT1
25927	-1.8331	0.001164	CNRIP1
7378	1.4227	0.0011655	UPP1
4323	-1.4109	0.0011711	MMP14
6772	1.5496	0.001179	STAT1
6424	-2.671	0.001197	SFRP4
7291	-1.8613	0.0011986	TWIST1
4619	-1.368	0.0011992	MYH1
6279	2.4019	0.001202	S100A8
6509	1.2186	0.0012052	SLC1A4
3709	-1.7881	0.0012052	ITPR2
150962	1.2115	0.0012066	PUS10
131076	1.2127	0.0012083	CCDC58
3157	1.1343	0.0012247	HMGCS1
8045	1.2047	0.0012338	RASSF7
5362	1.7806	0.0012358	PLXNA2
25878	-2.1646	0.0012382	MXRA5
23090	-1.2443	0.0012413	ZNF423
80070	-1.8328	0.0012537	ADAMTS20
4363	1.0128	0.0012546	ABCC1
8874	1.5903	0.0012609	ARHGEF7
6003	-1.4513	0.0012609	RGS13
1674	-2.533	0.0012683	DES
4325	-1.6355	0.0012809	MMP16
3294	-3.1548	0.0012867	HSD17B2
22870	2.2592	0.0012958	PPP6R1
6764	-1.0718	0.0013048	ST5
11082	1.806	0.0013098	ESM1
100130557	-1.1923	0.001312	LOC100130557
221710	1.2408	0.0013219	C6orf228
27199	-2.6553	0.0013258	OXGR1
285613	1.1437	0.0013273	RELL2
167691	-1.0855	0.0013333	LCA5
55466	1.4268	0.0013416	DNAJA4
28461	-1.1519	0.0013417	IGHV1-69
56301	-1.9469	0.001353	SLC7A10
100131532	-1.7672	0.0013594	LOC100131532
64129	-1.3639	0.0013655	TINAGL1
7078	-1.2742	0.0013671	TIMP3
221481	1.4037	0.0013774	ARMC12
5064	-1.4031	0.0013906	PALM
11197	-1.8747	0.001395	WIF1
55526	1.2122	0.001395	DHTKD1
103	1.0361	0.001403	ADAR
7069	-3.1404	0.0014089	THRSP
5990	-1.5397	0.0014099	RFX2
1503	1.0316	0.0014101	CTPS
131034	2.7926	0.0014129	CPNE4
5898	1.089	0.0014161	RALA
4919	-1.4401	0.0014247	ROR1
388125	-1.4473	0.001427	C2CD4B
91369	1.4075	0.001427	ANKRD40
25894	-1.6051	0.0014329	PLEKHG4
7003	-1.2819	0.001434	TEAD1
9156	1.3515	0.0014341	EXO1
10237	1.1743	0.0014343	SLC35B1
11138	-1.1615	0.0014366	TBC1D8
140609	1.2656	0.0014435	NEK7
9636	1.3966	0.0014511	ISG15
79822	-1.5307	0.0014511	ARHGAP28
116159	-1.811	0.0014522	CYYR1
60412	-1.8829	0.0014562	EXOC4
10793	1.0527	0.0014634	ZNF273
8331	1.4531	0.0014634	HIST1H2AJ
30009	-1.4359	0.0014634	TBX21
5375	3.5033	0.0014674	PMP2
5067	-2.4319	0.001474	CNTN3
23236	-1.6426	0.0014843	PLCB1
196477	-1.6865	0.001485	C12orf12
27094	1.2592	0.0014856	KCNMB3
116255	-1.5707	0.0014889	MOGAT1
25778	-1.2594	0.0014936	DSTYK
114569	1.7911	0.0014958	MAL2
27075	1.8931	0.0015128	TSPAN13
9537	1.1969	0.0015151	TP53I11
374	-3.0729	0.0015253	AREG
57528	-1.5094	0.0015267	KCTD16
6867	-1.3478	0.0015336	TACC1
10247	1.1214	0.001562	HRSP12
710	-1.2617	0.001562	SERPING1
8496	-1.0796	0.0015638	PPFIBP1
642131	-2.3119	0.0015667	LOC642131
83416	-1.1082	0.0015669	FCRL5
158747	1.1702	0.0015697	MOSPD2
23650	-2.0449	0.0015715	TRIM29
6373	2.3562	0.0015756	CXCL11
10631	-3.272	0.0015904	POSTN
6289	-1.6624	0.0015914	SAA2
11260	1.1924	0.0015926	XPOT
284836	1.2655	0.0015939	LINC00319
84823	1.0089	0.0015968	LMNB2
80183	-1.2099	0.0016004	KIAA0226L
2673	1.0404	0.0016006	GFPT1
7071	-1.1609	0.0016032	KLF10
80896	1.4338	0.001607	NPL
57713	-1.3474	0.001607	SFMBT2
100506311	-2.053	0.001607	HOTAIRM1
57657	1.0673	0.0016078	HCN3
10149	-1.5946	0.0016079	GPR64
54587	-1.8502	0.0016081	MXRA8
8362	1.4762	0.0016126	HIST1H4K
81488	-1.976	0.0016132	POLR2M
8363	1.7059	0.0016158	HIST1H4J
991	1.2643	0.0016172	CDC20
145226	1.612	0.0016172	RDH12
134285	1.2748	0.0016185	TMEM171
5932	-1.0873	0.0016185	RBBP8
114907	-1.7516	0.0016208	FBXO32
64781	1.0016	0.0016257	CERK
1950	-2.5554	0.00165	EGF
8161	1.1257	0.0016532	COIL
728448	-1.0085	0.0016604	PPIEL
100130717	-1.6062	0.0016604	CECR5-AS1
221613	1.3679	0.0016657	HIST1H2AA
114900	-1.9424	0.0016699	C1QTNF4
6307	1.3254	0.0016784	MSMO1
51450	-1.8942	0.0016784	PRRX2
100132363	1.0998	0.0016824	LOC100132363
143689	-2.0246	0.0016862	PIWIL4
55057	1.4894	0.001701	AIM1L
3915	-1.2453	0.0017113	LAMC1
8313	-1.3638	0.0017124	AXIN2
51000	1.1626	0.0017124	SLC35B3
8038	-1.205	0.0017173	ADAM12
347744	1.7382	0.0017312	C6orf52
64225	1.9701	0.0017319	ATL2
6706	1.2318	0.0017366	SPRR2G
92935	1.6368	0.0017366	MARS2
3329	1.1673	0.0017371	HSPD1
84660	-1.6765	0.0017385	CCDC62
25956	-1.0311	0.0017421	SEC31B
1717	1.1972	0.0017539	DHCR7
2199	-1.9326	0.0017621	FBLN2
168002	-3.0137	0.001769	DACT2
28965	-2.8458	0.0017711	SLC27A6
154197	-1.2115	0.001773	PNLDC1
84135	1.0035	0.0017755	UTP15
133121	-2.3239	0.0017958	ENPP6
8974	1.0648	0.0018011	P4HA2
7169	-1.3046	0.0018025	TPM2
91179	-1.0031	0.0018172	SCARF2
22822	-1.4694	0.0018257	PHLDA1
55243	-1.0123	0.0018344	KIRREL
53616	1.0294	0.0018519	ADAM22
119687	-1.6845	0.0018602	OR51A7
4035	-1.0386	0.0018616	LRP1
163782	-2.9053	0.0018773	KANK4
27181	1.7925	0.0018773	SIGLEC8
100506742	-1.3475	0.0018799	CASP12
2052	1.1462	0.001884	EPHX1
800	-1.2494	0.0018964	CALD1
25928	-3.4263	0.0018988	SOSTDC1
100506411	1.9369	0.0019006	LOC100506411
27257	1.1233	0.0019318	LSM1
2043	-1.6591	0.001943	EPHA4
155038	-1.1841	0.0019503	GIMAP8
2335	1.2273	0.0019615	FN1
2563	1.3828	0.0019615	GABRD
59277	-2.1849	0.0019828	NTN4
898	1.267	0.0019828	CCNE1
2302	1.8452	0.0019832	FOXJ1
23312	1.1923	0.001999	DMXL2
4504	2.7437	0.0020183	MT3
51081	1.0751	0.0020205	MRPS7
5522	2.2699	0.0020245	PPP2R2C
84978	2.4201	0.0020328	FRMD5
79888	1.3697	0.0020328	LPCAT1
10739	2.14	0.0020377	RFPL2
3467	-1.4074	0.0020391	IFNW1
362	-2.2731	0.0020405	AQP5
4499	-1.9325	0.0020461	MT1M
9711	1.3164	0.0020554	KIAA0226
1292	-1.4437	0.0020722	COL6A2
25790	2.0569	0.0020806	CCDC19
10742	-2.3472	0.0020862	RAI2
54097	-3.6613	0.0020862	FAM3B
547	1.758	0.0020965	KIF1A
8609	1.0289	0.0020965	KLF7
10435	-1.13	0.0021064	CDC42EP2
6650	1.1168	0.0021083	SOLH
2196	-2.367	0.0021091	FAT2
2968	1.1617	0.0021125	GTF2H4
87	-1.0103	0.0021152	ACTN1
10635	1.528	0.0021216	RAD51AP1
9731	1.0742	0.0021238	CEP104
6716	1.7081	0.0021261	SRD5A2
6036	2.2332	0.0021274	RNASE2
115584	2.3889	0.0021296	SLC5A11
25874	1.3191	0.0021542	BRP44
8338	1.1462	0.0021542	HIST2H2AC
23309	1.4177	0.0021714	SIN3B
3766	1.3223	0.0021942	KCNJ10
59345	1.4171	0.0022049	GNB4
7163	1.1857	0.0022119	TPD52
3872	-2.5485	0.0022175	KRT17
51303	-1.1322	0.0022369	FKBP11
84640	1.0767	0.0022508	USP38
3575	-2.5522	0.0022542	IL7R
3597	1.0857	0.002263	IL13RA1
93035	-1.5859	0.002263	PKHD1L1
10194	-1.2394	0.0022686	TSHZ1
5588	-2.0861	0.0022732	PRKCQ
1293	-1.2373	0.0022733	COL6A3
25819	1.0923	0.0022775	CCRN4L
23519	1.2261	0.0022883	ANP32D
9833	1.4774	0.0023162	MELK
91687	1.0057	0.0023322	CENPL
5080	2.3415	0.0023322	PAX6
858	-1.5288	0.002338	CAV2
26270	1.0147	0.002343	FBXO6
84290	1.2838	0.0023457	CAPNS2
5205	1.5472	0.0023481	ATP8B1
11062	1.0426	0.002359	DUS4L
10352	-1.1798	0.0023649	WARS2
23413	1.3821	0.0023734	NCS1
1261	1.3255	0.0023896	CNGA3
8654	-1.101	0.0023896	PDE5A
55853	1.609	0.0023959	IDI2-AS1
7767	-2.8862	0.0023959	ZNF224
150209	1.6474	0.0023975	AIFM3
3310	1.3262	0.0023986	HSPA6
79608	-2.0502	0.0023986	RIC3
83699	-1.5694	0.0024167	SH3BGRL2
2000	1.0628	0.0024281	ELF4
283455	1.0112	0.0024381	KSR2
147183	-1.7611	0.0024466	KRT25
57728	-1.3297	0.0024523	WDR19
7130	-1.9084	0.0024662	TNFAIP6
57146	-1.2926	0.0024676	TMEM159
6158	-1.0646	0.0024693	RPL28
84417	-1.9546	0.0024764	C2orf40
26289	-2.0724	0.002477	AK5
8336	1.5248	0.0024853	HIST1H2AM
10218	-2.6068	0.0024954	ANGPTL7
4881	-1.6764	0.0024958	NPR1
5125	-1.5986	0.002507	PCSK5
57822	1.7338	0.002507	GRHL3
51063	-1.3526	0.002507	CALHM2
54756	-1.9109	0.0025172	IL17RD
3235	-1.8606	0.0025212	HOXD9
338382	-1.644	0.002522	RAB7B
9771	1.2796	0.0025264	RAPGEF5
220134	1.1309	0.0025344	SKA1
2737	-1.9086	0.0025543	GLI3
10144	-1.0092	0.0025591	FAM13A
29958	-1.625	0.0025878	DMGDH
9110	1.1155	0.0026088	MTMR4
2913	2.8267	0.0026141	GRM3
2192	-1.212	0.0026218	FBLN1
51617	2.3581	0.0026241	HMP19
388969	1.0059	0.0026329	C2orf68
1087	2.3181	0.0026398	CEACAM7
124912	-1.0987	0.0026446	SPACA3
7168	-1.0641	0.0026446	TPM1
140738	-1.3352	0.0026474	TMEM37
2261	1.6896	0.0026621	FGFR3
781	-1.2468	0.0026891	CACNA2D1
140885	-1.509	0.0026923	SIRPA
79150	-1.0853	0.0027283	MGC4859
57221	1.5183	0.0027297	KIAA1244
7430	1.2898	0.0027301	EZR
4163	-1.6314	0.0027306	MCC
647087	1.2339	0.0027332	C7orf73
1636	-1.1644	0.0027545	ACE
258010	1.3226	0.0027545	SVIP
8344	1.4862	0.0027652	HIST1H2BE
79017	1.0718	0.0027735	GGCT
9601	1.1036	0.0028036	PDIA4
2643	1.4404	0.0028083	GCH1
100129482	-1.0074	0.0028186	ZNF37BP
139411	-2.8582	0.0028186	PTCHD1
51104	1.2898	0.0028186	FAM108B1
79935	2.0048	0.0028586	CNTD2
127435	-1.9576	0.0028601	PODN
100289058	-1.123	0.0028627	LOC100289058
64926	-1.0319	0.0028704	RASAL3
79589	-2.3763	0.0028725	RNF128
154664	-2.5233	0.0028751	ABCA13
6539	2.0028	0.0028778	SLC6A12
151648	1.0626	0.0028815	SGOL1
834	-1.3609	0.002882	CASP1
27304	1.0746	0.0029043	MOCS3
202333	-1.4689	0.0029152	CMYA5
8190	-3.5384	0.0029181	MIA
1728	1.7384	0.0029265	NQO1
23098	-1.2206	0.0029381	SARM1
10360	-1.2261	0.0029467	NPM3
1649	1.153	0.0029467	DDIT3
55346	1.0057	0.0029467	TCP11L1
3175	-1.4274	0.0029532	ONECUT1
993	1.1733	0.0029544	CDC25A
7991	-1.1901	0.0029575	TUSC3
8842	-3.7328	0.0029759	PROM1
64754	1.1512	0.0029853	SMYD3
6591	-1.4695	0.0029853	SNAI2
2063	1.05	0.0030245	NR2F6
950	1.0384	0.0030401	SCARB2
65012	-1.3255	0.0030409	SLC26A10
10512	-2.0474	0.0030779	SEMA3C
6382	1.5134	0.0030939	SDC1
4629	-1.3114	0.0030962	MYH11
80017	-1.0399	0.0031015	C14orf159
1951	1.4176	0.0031047	CELSR3
348174	-2.7421	0.0031061	CLEC18A
57116	1.9074	0.0031165	ZNF695
57235	-1.617	0.00312	KIAA0485
414062	1.1023	0.0031238	CCL3L3
3671	-1.001	0.0031238	ISLR
7627	1.2053	0.0031282	ZNF75A
3110	1.4192	0.0031406	MNX1
11010	-1.0414	0.0031492	GLIPR1
157313	1.3337	0.003154	CDCA2
100272216	-1.1031	0.0031576	LOC100272216
85452	-1.7363	0.0031718	KIAA1751
4306	-1.9412	0.0031718	NR3C2
1581	-2.324	0.0031799	CYP7A1
4063	-1.0511	0.0031827	LY9
3400	-2.2216	0.0032145	ID4
4703	1.5007	0.0032145	NEB
8345	1.5189	0.0032145	HIST1H2BH
919	-1.3761	0.003252	CD247
2202	-2.0587	0.003252	EFEMP1
4166	2.2332	0.0032713	CHST6
283208	1.5569	0.0032758	P4HA3
6783	-2.2619	0.0032785	SULT1E1
84501	1.0968	0.0032786	SPIRE2
121227	-1.8632	0.0032885	LRIG3
84848	-1.4977	0.0032912	MGC16121
5058	1.4364	0.0032976	PAK1
57535	-2.9323	0.0032976	KIAA1324
83700	-1.2892	0.0033053	JAM3
65258	1.0231	0.0033056	MPPE1
221178	-1.3021	0.0033083	SPATA13
2936	1.2243	0.0033103	GSR
160622	-1.2882	0.0033206	GRASP
7216	-1.5924	0.0033206	TRO
9737	-1.8286	0.0033242	GPRASP1
283948	-1.336	0.0033274	NHLRC4
79071	1.4273	0.0033431	ELOVL6
57605	1.025	0.0033441	PITPNM2
607	1.0736	0.0033441	BCL9
1549	-1.2255	0.0033441	CYP2A7
116441	-1.8099	0.0033451	TM4SF18
2172	2.7871	0.0033605	FABP6
112616	-1.6829	0.0033684	CMTM7
2260	-1.3863	0.0033684	FGFR1
166929	1.9903	0.0033684	SGMS2
50839	-1.1122	0.0033719	TAS2R10
157657	1.3065	0.0033719	C8orf37
7025	-1.6878	0.0033847	NR2F1
152007	-1.3642	0.0033943	GLIPR2
196047	-2.013	0.0034161	EMX2OS
81501	1.8103	0.0034244	TM7SF4
3418	1.286	0.0034671	IDH2
84159	-1.1255	0.003472	ARID5B
3759	-1.1229	0.0034856	KCNJ2
4060	-2.134	0.0034876	LUM
285386	-2.4239	0.0034918	TPRG1
30846	-1.1967	0.0035005	EHD2
10004	-1.0915	0.0035005	NAALADL1
30812	-1.2278	0.0035116	SOX8
60482	-1.9842	0.0035117	SLC5A7
8531	-1.2425	0.0035135	CSDA
57520	1.1111	0.0035231	HECW2
22801	-1.5551	0.0035285	ITGA11
28514	-1.352	0.003536	DLL1
2833	-1.3994	0.0035694	CXCR3
8910	-1.4027	0.0035724	SGCE
7644	-1.369	0.0035758	ZNF91
25850	-1.2847	0.0036063	ZNF345
140545	1.0139	0.003611	RNF32
84647	-2.0576	0.0036189	PLA2G12B
257	1.2325	0.0036202	ALX3
84918	1.2615	0.0036356	LRP11
643733	-1.7196	0.00365	LOC643733
27121	-1.218	0.0036564	DKK4
10964	1.825	0.0036618	IFI44L
57188	-1.6122	0.0036618	ADAMTSL3
149111	-1.3842	0.0036637	CNIH3
57210	1.2172	0.0036637	SLC45A4
55036	1.6806	0.0036823	CCDC40
135152	-2.3019	0.0036859	B3GAT2
9153	1.2152	0.0036859	SLC28A2
3848	-1.7243	0.0036859	KRT1
2353	-1.9445	0.0036925	FOS
23671	1.405	0.0036993	TMEFF2
11254	-2.7039	0.0036993	SLC6A14
54905	-1.0296	0.0037102	CYP2W1
22925	-1.6422	0.0037266	PLA2R1
84674	-1.2759	0.0037517	CARD6
7107	1.0272	0.003757	GPR137B
55432	1.1059	0.003796	YOD1
2543	-1.6812	0.003796	GAGE1
344148	-1.1466	0.0038019	NCKAP5
4036	-2.6572	0.0038042	LRP2
9542	-1.8389	0.0038046	NRG2
11196	1.0339	0.0039034	SEC23IP
400710	-1.4096	0.0039038	FLJ26850
64641	-1.0445	0.003912	EBF2
4921	-1.2997	0.0039209	DDR2
51768	1.017	0.0039264	TM7SF3
23461	-1.4556	0.003935	ABCA5
83655	-1.1612	0.0039702	LINC00208
7592	1.0959	0.0039774	ZNF41
639	-1.1655	0.0039852	PRDM1
26579	-1.9199	0.0039899	MYEOV
57611	-1.0728	0.0039899	ISLR2
89872	-1.8564	0.0039968	AQP10
3691	-1.0283	0.0039968	ITGB4
92270	-1.0263	0.0039968	ATP6AP1L
3226	1.9425	0.0039998	HOXC10
80014	-1.3676	0.0039998	WWC2
140432	-1.9404	0.0040107	RNF113B
400794	-1.2797	0.0040107	LOC400794
1235	-1.9092	0.004031	CCR6
345651	-1.0262	0.0040362	ACTBL2
92241	-1.1507	0.0040798	RCSD1
1775	1.6796	0.0040802	DNASE1L2
4804	-1.7416	0.0040905	NGFR
5212	-2.9338	0.0040905	VIT
57799	1.0189	0.0041143	RAB40C
727983	-2.1181	0.0041678	LOC727983
338645	-2.0411	0.004177	LUZP2
5271	1.214	0.0041911	SERPINB8
339524	-1.7856	0.0042095	LOC339524
41	-1.5072	0.0042203	ASIC1
201266	1.1134	0.0042414	SLC39A11
100288846	1.1994	0.0042579	LOC100288846
838	-1.1511	0.0043036	CASP5
80741	-1.4506	0.0043048	LY6G5C
775	-1.0001	0.0043079	CACNA1C
641700	-1.2866	0.0043263	ECSCR
128153	1.1247	0.0043463	SPATA17
8348	1.3679	0.0043463	HIST1H2BO
3854	-3.7484	0.0043515	KRT6B
59084	1.2616	0.0043896	ENPP5
2444	1.7684	0.0043927	FRK
3394	-2.0313	0.0044029	IRF8
8775	1.0457	0.0044032	NAPA
440	1.1621	0.0044079	ASNS
3396	1.0057	0.0044533	ICT1
5732	-1.4603	0.0044617	PTGER2
399474	-1.4753	0.004469	TMEM200B
6304	-1.7532	0.0044776	SATB1
283982	-1.129	0.0044987	LINC00469
5538	1.0274	0.0045297	PPT1
23187	-1.0022	0.0045422	PHLDB1
56243	-1.2374	0.0045433	KIAA1217
1278	-2.0659	0.0045539	COL1A2
333	1.2193	0.0045549	APLP1
23137	1.0479	0.0045579	SMC5
55676	1.1279	0.0045611	SLC30A6
439944	-2.1276	0.0045755	FLJ32742
79075	1.3215	0.0045755	DSCC1
10873	-1.4927	0.0046031	ME3
3356	-1.8886	0.0046036	HTR2A
5045	1.2906	0.0046314	FURIN
80078	1.9807	0.0046586	FLJ13744
6804	1.283	0.004662	STX1A
55215	1.1628	0.004662	FANCI
1271	-1.8797	0.0046846	CNTFR
85458	-1.1488	0.0046889	DIXDC1
[truncated: 3,880 more rows]

## Sheet: common met
Common DEGs
Symbols	EntrezID	logFC	adj.P.Val
SPP1	6696	5.5414	6.54e-12
SCG2	7857	4.1214	1.29e-07
ADAMDEC1	27299	3.9645	0.00011379
EDN2	1907	3.9386	0.00070891
TREM1	54210	3.6707	4.74e-08
CEP55	55165	3.5671	4.48e-06
OLR1	4973	3.5224	2.6e-06
TDO2	6999	3.463	3.98e-06
S100P	6286	3.3625	0.00027503
CEACAM6	4680	3.3135	0.030949
PGBD5	79605	3.2659	5.65e-05
GPRC5A	9052	3.152	3.69e-05
HMGB3P1	128872	3.1284	6.72e-08
ZIC1	7545	3.0553	2.22e-05
OAS2	4939	3.0249	8.65e-05
UBE2C	11065	2.9276	1.97e-06
COL10A1	1300	2.86	0.00035846
HOXC13	3229	2.8568	2.9e-05
NEK2	4751	2.8026	8.4e-07
FABP6	2172	2.7871	0.0033605
EGLN3	112399	2.7862	2.12e-05
IBSP	3381	2.7663	2.36e-05
COL11A1	1301	2.7663	0.001062
HIST1H4H	8365	2.7504	4.83e-05
S100A7	6278	2.6784	0.03624
CCNE2	9134	2.6631	8.78e-07
SQLE	6713	2.6418	2.22e-05
HSD17B6	8630	2.5982	0.00031853
E2F8	79733	2.559	0.0006525
HHIPL2	79802	2.5483	0.0093467
MMP12	4321	2.4845	0.020904
PPEF1	5475	2.4546	0.00030229
AAGAB	79719	2.4264	8.2e-09
TTLL7	79739	2.4161	0.00033266
S100A8	6279	2.4019	0.001202
C3orf52	79669	2.3839	0.00044485
HIST1H1C	3006	2.3778	0.0010466
CXCL11	6373	2.3562	0.0015756
KIAA0895	23366	2.34	2.48e-06
ERO1L	30001	2.3334	1.74e-07
CEACAM7	1087	2.3181	0.0026398
RAMP1	10267	2.3014	6.68e-05
OASL	8638	2.2966	0.00027277
TRIP13	9319	2.2877	0.00036518
CP	1356	2.2762	0.013893
PPP6R1	22870	2.2592	0.0012958
MMP11	4320	2.2386	0.00026898
PCDH17	27253	2.229	2.36e-05
RBBP5	5929	2.2182	8.28e-08
SDHC	6391	2.2172	1.85e-06
HNRNPAB	3182	2.1896	3.47e-05
KIF23	9493	2.1816	5.03e-05
NDC80	10403	2.1499	0.00018884
DHCR24	1718	2.1391	5.14e-06
P2RY2	5029	2.1249	0.00033129
SIX1	6495	2.114	0.00065692
SLC35D1	23169	2.1108	1.12e-05
TOP2A	7153	2.0984	6.86e-05
BIRC5	332	2.0733	0.00028025
HIST1H3H	8357	2.0705	0.00012146
HIST1H2BC	8347	2.0698	0.00033542
FOXM1	2305	2.0612	0.00017624
SLC24A2	25769	2.0591	0.0069035
ULBP2	80328	2.0582	0.00021098
HS3ST2	9956	2.0557	0.011532
NDUFA4L2	56901	2.05	1.84e-05
TK1	7083	2.0298	0.00030976
ENTPD7	57089	2.0113	4.22e-06
SLC2A1	6513	2.0092	1.31e-05
CENPA	1058	2.0074	0.00032976
RIT1	6016	2.0073	1.76e-09
CIT	11113	2.0062	2.18e-06
HN1	51155	2.0041	1.29e-06
ERCC6L	54821	1.998	0.00088197
TMED9	54732	1.9917	0.00034358
ZWINT	11130	1.9901	0.00010248
RABIF	5877	1.9802	5.34e-09
LRP8	7804	1.9759	7.28e-05
MTFR1	9650	1.9669	2.24e-05
SPAG1	6674	1.965	5.65e-05
AIM2	9447	1.9625	0.010091
HOXC10	3226	1.9425	0.0039998
S100A9	6280	1.9402	0.0073958
OAZ3	51686	1.9354	2.27e-05
HIST1H2BG	8339	1.9348	0.00068539
ABCA12	26154	1.9323	0.072129
H2AFV	94239	1.9206	4.2e-08
NUSAP1	51203	1.9072	3.47e-05
FUT3	2525	1.9039	0.10035
KPNA2	3838	1.9031	3.36e-07
TMEM206	55248	1.8942	7.14e-07
MTHFD2	10797	1.8933	1.22e-05
TSPAN13	27075	1.8931	0.0015128
C12orf5	57103	1.892	6.39e-07
KCNK1	3775	1.8883	0.011083
P4HA1	5033	1.8856	1.36e-05
ERMP1	79956	1.8843	0.00012662
KIF20A	10112	1.8639	8.82e-06
KPNA1	3836	1.8615	1.77e-06
DNA2	1763	1.8524	9.59e-06
SERPINE1	5054	1.8475	0.00021432
F11R	50848	1.8446	2.82e-05
C1orf216	127703	1.8387	4.22e-08
DONSON	29980	1.8276	8.91e-08
UGGT1	56886	1.8148	5.93e-08
CTPS2	56474	1.8079	0.00017835
ESM1	11082	1.806	0.0013098
UBE2NL	389898	1.798	3.47e-06
RAB4B	53916	1.7844	6.51e-07
GSPT1	2935	1.7764	3.27e-06
SKIL	6498	1.7734	2.7e-05
FRK	2444	1.7684	0.0043927
ECT2	1894	1.7534	0.0001799
ABHD3	171586	1.7521	1.78e-05
TET3	200424	1.7506	4.03e-06
CHST1	8534	1.744	0.00036416
CDKN2A	1029	1.7395	0.023254
NQO1	1728	1.7384	0.0029265
COX6C	1345	1.7228	0.0063217
CEP70	80321	1.7087	4.69e-06
TPX2	22974	1.7083	2.82e-05
PRDX1	5052	1.7013	3.9e-07
PGK1	5230	1.6954	1.02e-07
DOPEY2	9980	1.6914	5.26e-05
FGFR3	2261	1.6896	0.0026621
PTP4A1	7803	1.687	3.57e-07
FKBPL	63943	1.6855	4.41e-05
CDKN3	1033	1.6792	1.1e-05
SF3B4	10262	1.6771	3.87e-05
SGPL1	8879	1.6719	1.74e-06
FCGR1B	2210	1.6688	0.00029399
HSPE1	3336	1.6569	1.44e-06
HMGB3	3149	1.6526	9.59e-05
TDRKH	11022	1.6498	7.3e-07
S100A11	6282	1.6491	0.00060324
PEX13	5194	1.6478	0.00011224
TMEM14A	28978	1.6388	3.54e-07
BCAS4	55653	1.636	4.58e-06
SEC61G	23480	1.6324	1.2e-05
SLC7A6	9057	1.6299	0.00012912
SAP30	8819	1.6255	3.99e-06
GLRX2	51022	1.6248	2.08e-07
TRIB3	57761	1.6094	0.0011505
RACGAP1	29127	1.6083	5.87e-06
LSR	51599	1.6082	1.26e-05
CDK1	983	1.6072	0.00058829
MAPK9	5601	1.6054	1.72e-05
H2AFZ	3015	1.6025	8.63e-06
PSENEN	55851	1.5979	1.63e-07
CDK12	51755	1.5975	0.00048265
SORT1	6272	1.591	3.01e-06
MGAT4A	11320	1.5907	2.38e-05
FUT2	2524	1.5899	0.006237
MIF	4282	1.5813	1.01e-07
DIO1	1733	1.5806	0.05955
IPO13	9670	1.5782	7.95e-08
DCAF17	80067	1.5763	4.47e-07
ZDHHC13	54503	1.5697	0.00068807
ADAM8	101	1.5696	0.017295
WSB2	55884	1.5608	4.01e-06
ESRP1	54845	1.56	0.00092106
DDX58	23586	1.5592	0.0008739
SUSD4	55061	1.5549	0.043558
RQCD1	9125	1.5536	1.43e-05
PFDN2	5202	1.5531	1.03e-07
LRRC31	79782	1.5514	0.10687
STAT1	6772	1.5496	0.001179
BORA	79866	1.5475	0.00016573
ATP8B1	5205	1.5472	0.0023481
UBE2V2	7336	1.5453	5.35e-07
PLAUR	5329	1.5448	0.0009961
HILPDA	29923	1.5375	0.00019781
SCD	6319	1.5352	8.58e-05
GPSM2	29899	1.5344	0.00010686
RNFT2	84900	1.5308	3.63e-06
RAB26	25837	1.5306	0.0059702
NAT1	9	1.5302	0.098726
RAD51AP1	10635	1.528	0.0021216
HIST1H2BH	8345	1.5189	0.0032145
RNF19B	127544	1.5149	3.18e-05
C20orf24	55969	1.5142	1.96e-08
SDC1	6382	1.5134	0.0030939
STK19	8859	1.5123	8.81e-06
CENPE	1062	1.512	5.26e-05
UBQLN4	56893	1.5109	1.2e-05
NLK	51701	1.5062	1.87e-06
KMO	8564	1.506	0.0068945
AVL9	23080	1.5056	2.34e-06
GABRA1	2554	1.501	0.017186
F12	2161	1.4986	0.008235
FAM64A	54478	1.4953	0.016196
MRPL13	28998	1.4941	1.87e-05
DERL1	79139	1.4899	2.16e-07
HIST1H2BE	8344	1.4862	0.0027652
PHTF1	10745	1.4841	1.32e-05
PLA1A	51365	1.4841	0.013379
APOC1	341	1.4789	0.0052457
MB	4151	1.4787	0.018564
MELK	9833	1.4774	0.0023162
C20orf20	55257	1.476	2.62e-05
RAB11FIP4	84440	1.4754	5.92e-05
ARPC1B	10095	1.4656	0.00038955
PSMD12	5718	1.4639	1.28e-05
EZH2	2146	1.4592	0.00079112
CBX4	8535	1.4578	5.87e-05
HIST1H2AJ	8331	1.4531	0.0014634
TMEM165	55858	1.452	2.52e-06
CHI3L1	1116	1.4512	0.086701
SAT1	6303	1.448	0.00019497
UBE3C	9690	1.4447	7.4e-05
RAD1	5810	1.4436	9.08e-06
GCH1	2643	1.4404	0.0028083
SLC20A1	6574	1.4364	4.74e-06
PAK1	5058	1.4364	0.0032976
STX3	6809	1.4347	2.76e-05
DUSP10	11221	1.4313	0.0071086
TPM3	7170	1.4311	6.89e-09
SLC50A1	55974	1.4296	2.34e-05
ATAD2	29028	1.4295	8.68e-05
PTK6	5753	1.4282	0.041078
DNAJA4	55466	1.4268	0.0013416
MCM4	4173	1.4258	0.000385
UPP1	7378	1.4227	0.0011655
TTC26	79989	1.4215	0.00022616
FOXG1	2290	1.4203	0.022383
MPHOSPH9	10198	1.4193	1.15e-05
MNX1	3110	1.4192	0.0031406
CELSR3	1951	1.4176	0.0031047
SIX2	10736	1.4152	0.0081244
PIP4K2C	79837	1.415	2.5e-05
KIAA1598	57698	1.4055	7.03e-05
FBXO22	26263	1.4054	0.00033531
CHFR	55743	1.4004	4.01e-06
IL18	3606	1.3998	0.019213
RAD21	5885	1.3985	0.00010485
TTC13	79573	1.3969	0.00017549
ISG15	9636	1.3966	0.0014511
HIST1H2BF	8343	1.3957	0.0054646
CANT1	124583	1.3894	0.0010709
AKTIP	64400	1.3891	0.00016632
HIST1H2BK	85236	1.3878	0.020345
TCEB1	6921	1.3843	8.4e-06
TUBB3	10381	1.3797	0.00015289
PANX1	24145	1.3785	0.00010062
COPG1	22820	1.375	3.59e-07
LPCAT1	79888	1.3697	0.0020328
UPK1A	11045	1.3662	0.012223
PLS1	5357	1.3659	0.037511
H3F3A	3020	1.3658	8.47e-07
CERS2	29956	1.3652	5.25e-06
IDI1	3422	1.3618	0.00010188
PPPDE1	51029	1.3567	0.00031304
PTTG1	9232	1.3517	0.00012408
EXO1	9156	1.3515	0.0014341
TNFRSF12A	51330	1.3514	0.006623
LGALS8	3964	1.3501	3.12e-05
SHROOM2	357	1.3404	0.021579
ATP6V0B	533	1.3378	4.35e-08
CELSR1	9620	1.3372	0.00101
TSTA3	7264	1.3356	0.00049517
FBXL6	26233	1.3355	3.69e-05
RAP2C	57826	1.3328	2.47e-05
ENSA	2029	1.33	0.0004766
TIMM17A	10440	1.3296	1.38e-07
TBC1D2	55357	1.3278	0.00042949
SELE	6401	1.3265	0.092089
C12orf49	79794	1.3258	0.00017235
MSMO1	6307	1.3254	0.0016784
TJP3	27134	1.3243	0.0092743
ZNF238	10472	1.3232	0.045224
TRAPPC3	27095	1.3221	1.94e-05
SLC6A9	6536	1.3213	0.014159
UBL5	59286	1.321	1.33e-09
SUMO1	7341	1.3207	0.00044057
DCAF11	80344	1.3191	0.00026604
PSCA	8000	1.3173	0.087815
ACTR2	10097	1.314	0.00017999
BCL2A1	597	1.3106	0.0081649
CBX3	11335	1.3091	1.28e-06
INTS8	55656	1.3078	1.43e-05
SLC39A9	55334	1.3076	0.00066427
BPNT1	10380	1.3023	0.0011593
ABCG4	64137	1.2983	0.019707
PRC1	9055	1.2981	0.00037892
TXN	7295	1.2977	4.83e-05
BLM	641	1.2971	0.00063325
LRRC59	55379	1.2937	0.00056206
NCDN	23154	1.2903	0.00035772
SDF2L1	23753	1.2902	0.00017871
RUSC1	23623	1.29	3.01e-06
EZR	7430	1.2898	0.0027301
FAM108B1	51104	1.2898	0.0028186
GPC4	2239	1.2894	0.046119
CSTB	1476	1.2863	0.00057877
IDH2	3418	1.286	0.0034671
STX1A	6804	1.283	0.004662
BSCL2	26580	1.2806	8.68e-05
RAPGEF5	9771	1.2796	0.0025264
GMPPA	29926	1.2777	1.45e-05
KIF4A	24137	1.2773	0.00010464
GOLT1B	51026	1.2772	8.45e-05
YWHAH	7533	1.2772	0.00011904
EPN3	55040	1.2765	0.013539
KIF5B	3799	1.2745	5.93e-06
MST1R	4486	1.2743	0.016918
IFI30	10437	1.2734	0.0055489
PDIA3	2923	1.2724	8.31e-06
DLG3	1741	1.2723	0.00013461
SLC19A1	6573	1.2716	0.00034491
INTS7	25896	1.271	0.0008739
SNRNP25	79622	1.2707	8.6e-05
CCNE1	898	1.267	0.0019828
CDC20	991	1.2643	0.0016172
NIPA2	81614	1.2625	1.69e-05
CCNO	10309	1.2615	0.017317
PLXNB3	5365	1.2586	0.013182
PRPF3	9129	1.2584	1.49e-05
FLAD1	80308	1.2583	1.23e-06
RAD54B	25788	1.2565	0.00032958
MLF1IP	79682	1.2542	0.017589
RHEB	6009	1.2538	9.32e-05
TNFSF4	7292	1.2501	0.010069
AURKA	6790	1.2467	6.67e-05
PAQR4	124222	1.2445	2.08e-05
TP53BP2	7159	1.241	0.0002172
GRTP1	79774	1.2401	0.027011
HIST1H2BI	8346	1.2395	0.005371
TRPM2	7226	1.239	0.017337
KDELR3	11015	1.2388	0.038476
DCK	1633	1.2373	1.45e-06
WISP1	8840	1.235	0.025427
HNRNPA2B1	3181	1.2339	1.29e-06
SOX11	6664	1.2336	0.073584
POLR2K	5440	1.2326	2.17e-05
AP1M2	10053	1.2285	0.0059018
PARP1	142	1.2282	2.73e-06
COL9A2	1298	1.2281	0.015566
FN1	2335	1.2273	0.0019615
GSR	2936	1.2243	0.0033103
OCLN	100506658	1.2232	0.020266
CMC2	56942	1.2199	2.27e-05
POGK	57645	1.2197	1.01e-07
APLP1	333	1.2193	0.0045549
MANF	7873	1.2191	3.61e-06
SLC1A4	6509	1.2186	0.0012052
SRP9	6726	1.2179	1.59e-06
NDUFS6	4726	1.2173	5.99e-06
GARS	2617	1.2173	0.00052714
YKT6	10652	1.2152	7.57e-06
PAFAH1B3	5050	1.2148	0.00019204
SFT2D2	375035	1.2128	0.014372
SEMA4D	10507	1.2126	0.0086326
STK3	6788	1.2125	0.0065494
DHTKD1	55526	1.2122	0.001395
ACBD3	64746	1.2104	9.99e-06
HUS1	3364	1.2073	0.00016972
HSD17B7	51478	1.207	3.65e-05
CACYBP	27101	1.2065	3.66e-05
RASSF7	8045	1.2047	0.0012338
GTF3C2	2976	1.2037	0.00076887
RANBP9	10048	1.2023	0.00016178
INHBA	3624	1.2021	0.079623
CDCA4	55038	1.1997	0.0011548
PSRC1	84722	1.1988	0.00023481
SELT	51714	1.1981	3.66e-06
DHCR7	1717	1.1972	0.0017539
PPME1	51400	1.1969	2.94e-06
TP53I11	9537	1.1969	0.0015151
CCNF	899	1.1932	0.00014682
XPOT	11260	1.1924	0.0015926
DMXL2	23312	1.1923	0.001999
C11orf80	79703	1.192	0.013774
SCCPDH	51097	1.1918	0.017741
PPIH	10465	1.1908	0.00018082
CCT5	22948	1.19	0.00099853
HIST2H2BE	8349	1.189	0.017764
UBE2H	7328	1.1869	0.00020605
TPD52	7163	1.1857	0.0022119
AURKB	9212	1.1852	0.00086337
CHML	1122	1.1849	0.0051487
OSGIN2	734	1.1848	0.00022836
GCNT1	2650	1.1848	0.022547
SEC61A2	55176	1.1804	0.00028597
ACLY	47	1.1791	5.01e-06
BLNK	29760	1.1761	0.026827
HSPH1	10808	1.1744	0.00059143
SLC35B1	10237	1.1743	0.0014343
LAPTM4B	55353	1.1721	0.019327
EFNA3	1944	1.1715	0.044018
PSMB4	5692	1.1713	2.72e-05
C19orf40	91442	1.1711	0.018886
CTSD	1509	1.1703	0.00021393
AMACR	23600	1.1699	0.0055285
SLC4A8	9498	1.1693	0.0085621
UNC5B	219699	1.1686	0.018475
C1orf112	55732	1.1668	0.00052182
CERS6	253782	1.1646	0.0054763
FANCI	55215	1.1628	0.004662
ASNS	440	1.1621	0.0044079
TUBA1C	84790	1.1588	4.55e-08
C1orf106	55765	1.1573	0.0049532
ADAM9	8754	1.1566	0.0065
SCAMP3	10067	1.1541	2.16e-06
PRUNE	58497	1.1531	0.00083694
SMYD3	64754	1.1512	0.0029853
MLLT11	10962	1.15	0.074425
PBX1	5087	1.1485	0.072071
PPP4C	5531	1.1469	0.00028637
LAPTM5	7805	1.1458	0.016682
TGM2	7052	1.1451	0.00051262
CD9	928	1.1441	0.00727
DPP3	10072	1.1422	0.00057998
LAGE3	8270	1.142	0.00021266
ZNF35	7584	1.1409	4.23e-05
MTCH2	23788	1.1394	6.27e-06
NSDHL	50814	1.1375	2.18e-05
LSM4	25804	1.1356	5.25e-05
FKBP3	2287	1.1354	1.02e-05
PSMC4	5704	1.1353	1.45e-06
ARPC5L	81873	1.1347	2.03e-05
HMGCS1	3157	1.1343	0.0012247
EPCAM	4072	1.1329	0.034804
LYPLA2	11313	1.1297	0.00086391
RPL39L	116832	1.1293	0.03281
PHKA1	5255	1.1288	0.00056925
ORMDL2	29095	1.1278	0.00027663
TMEM57	55219	1.1268	8.39e-06
PRIM2	5558	1.1267	0.00027395
COIL	8161	1.1257	0.0016532
GABPB1	2553	1.1256	1.45e-06
VAMP8	8673	1.1255	0.00055346
ALDOA	226	1.1245	0.00093018
LSM1	27257	1.1233	0.0019318
VDAC1	7416	1.1225	6.1e-06
PCCB	5096	1.1214	0.00015417
EDEM1	9695	1.1173	0.00048465
VEGFA	7422	1.1169	0.0079287
ATP6V0C	527	1.1166	2.54e-05
RALGPS2	55103	1.1134	0.06456
GGH	8836	1.1131	0.036575
UBE2W	55284	1.1118	0.00018045
RUVBL1	8607	1.1109	0.00074894
POLE2	5427	1.1095	0.0077225
SOX12	6666	1.1071	0.004799
POLR3K	51728	1.1069	0.00012668
PARP12	64761	1.1069	0.0065674
RAB25	57111	1.1063	0.015294
GAPDH	2597	1.1058	0.00014752
ADIPOR1	51094	1.1055	1.64e-05
MAP3K9	4293	1.104	0.00024614
PDIA4	9601	1.1036	0.0028036
RND1	27289	1.1033	0.013461
PIK3R3	8503	1.103	0.028953
GLO1	2739	1.1029	0.00092152
MTERFD1	51001	1.1002	0.00028951
IRF7	3665	1.0997	0.015109
IMPAD1	54928	1.0975	0.00073385
ATP6V1C1	528	1.0962	0.00052292
PLA2G7	7941	1.0961	0.038647
ZFAND3	60685	1.0948	7.41e-05
SRRD	402055	1.0946	9.58e-05
IDE	3416	1.0913	0.00017871
RALA	5898	1.089	0.0014161
TMPO	7112	1.0878	0.00015801
RECQL4	9401	1.0871	0.0002131
IL13RA1	3597	1.0857	0.002263
ARPC3	10094	1.0852	3.07e-05
TPI1	7167	1.0846	1.41e-05
CDK16	5127	1.0826	0.00026898
GIPC1	10755	1.0806	0.00054099
PCMT1	5110	1.0805	8.29e-05
SLC35A2	7355	1.0793	1.87e-05
RHOD	29984	1.0791	0.061115
B3GALNT1	8706	1.0778	0.010308
ARL6IP1	23204	1.0766	0.00014422
TWSG1	57045	1.0753	0.0061706
MRPS7	51081	1.0751	0.0020205
TARS	6897	1.0749	0.00011928
MYD88	4615	1.0738	0.00079828
BCL9	607	1.0736	0.0033441
GGCT	79017	1.0718	0.0027735
NCBP1	4686	1.0713	4.14e-05
CNTNAP2	26047	1.0711	0.08498
FFAR2	2867	1.0709	0.0086666
SNRPA1	6627	1.0698	0.0003454
SRD5A3	79644	1.0696	0.010993
LAMTOR2	28956	1.0687	4.76e-05
PASK	23178	1.0685	0.00013507
OPN3	23596	1.0663	0.049552
TIMM23	100287932	1.0661	7.03e-06
STXBP2	6813	1.0661	0.0051475
P4HA2	8974	1.0648	0.0018011
MRPS10	55173	1.0638	0.00055161
CAPZB	832	1.0635	1.63e-05
NUP93	9688	1.0622	0.0011505
HIST1H2BD	3017	1.0621	0.014245
TOR3A	64222	1.0612	0.00021399
FLOT1	10211	1.06	3.57e-05
ANP32E	81611	1.0599	0.057336
PLEKHB2	55041	1.0591	1.79e-05
COPB2	9276	1.0551	2.26e-05
SMG5	23381	1.055	3.38e-06
MARS	4141	1.0525	0.00048904
CARD14	79092	1.0502	0.035742
UBE2N	7334	1.0501	2.43e-05
NR2F6	2063	1.05	0.0030245
DCTN5	84516	1.0497	0.0010433
B4GALT4	8702	1.0485	9.4e-05
CXADR	1525	1.0483	0.067602
PGP	283871	1.048	0.00022034
NAGA	4668	1.0479	0.0010681
UBA1	7317	1.0478	0.00025194
IPPK	64768	1.0454	0.00039127
DUS4L	11062	1.0426	0.002359
TCEB3	6924	1.0417	0.00054215
KRT8	3856	1.0405	0.00052182
GFPT1	2673	1.0404	0.0016006
SYNGR2	9144	1.0402	0.012448
MAPK13	5603	1.0389	0.0008002
CXorf40B	541578	1.0386	0.00015856
DBNDD1	79007	1.0379	0.00022912
WDYHV1	55093	1.0378	0.00021047
USP18	11274	1.0363	0.0094764
HMGB2	3148	1.0362	0.0062506
SHFM1	7979	1.0361	0.00052142
ADAR	103	1.0361	0.001403
GPI	2821	1.0354	0.00034165
YARS	8565	1.0345	0.00024941
SEC23IP	11196	1.0339	0.0039034
EXOC2	55770	1.0329	0.010759
CTPS	1503	1.0316	0.0014101
TACO1	51204	1.0309	0.00067293
CNIH4	29097	1.0294	1.36e-05
FAM50A	9130	1.0281	7.16e-06
FA2H	79152	1.0281	0.072235
ADSS	159	1.0275	0.004865
PPT1	5538	1.0274	0.0045297
GPR137B	7107	1.0272	0.003757
PSMA6	5687	1.0258	0.00039574
NDUFB2	4708	1.0257	5.97e-05
CENPO	79172	1.0256	0.00028552
SORD	6652	1.0256	0.037466
RAB2A	5862	1.0242	0.0010466
WDR67	93594	1.0227	0.00020076
AZIN1	51582	1.0205	9.73e-05
RAB40C	57799	1.0189	0.0041143
CDC7	8317	1.0182	0.01049
ADRM1	11047	1.0178	3.14e-05
CEP76	79959	1.0174	0.00092382
RGS4	5999	1.017	0.047052
STAMBP	10617	1.0162	4.41e-06
MAPK6	5597	1.0146	0.00024614
TUBB4B	10383	1.0141	1.86e-05
CSNK2A1	1457	1.0134	2.84e-05
ABCC1	4363	1.0128	0.0012546
GALE	2582	1.0111	0.0074886
AKT1	207	1.0111	0.0082351
SPINT2	10653	1.0109	0.00045223
PYCR1	5831	1.0107	0.010446
SAR1B	51128	1.0097	0.00070822
LMNB2	84823	1.0089	0.0015968
SNRPD3	6634	1.0076	5.27e-05
PLEKHF2	79666	1.0069	0.078724
ICT1	3396	1.0057	0.0044533
TMCO1	54499	1.0048	1.03e-05
DYNC1LI1	51143	1.0026	8.76e-05
CSPG5	10675	1.0019	0.032381
SLC2A10	81031	1.0017	0.042955
NUP155	9631	1.0012	0.00043239
UCHL5	51377	0.99758	0.00050766
DDR1	780	0.99655	0.0058956
MMP15	4324	0.99433	0.0054068
JTB	10899	0.99285	1.25e-05
OSBPL3	26031	0.98806	0.073178
CDCA3	83461	0.98734	0.0033813
HPRT1	3251	0.98654	0.0012693
SPATA2	9825	0.9863	0.00017181
E2F5	1875	0.98542	0.027823
GMPPB	29925	0.98514	0.0040994
FADS2	9415	0.98296	0.048817
RWDD2A	112611	0.9822	0.0028295
TRIM37	4591	0.97597	0.0083031
TMSB10	9168	0.97574	0.0041268
VNN2	8875	0.97573	0.10149
PODXL2	50512	0.97561	0.03357
MRS2	57380	0.97379	0.0008739
MST4	51765	0.97291	0.015054
WDR26	80232	0.97222	0.00010952
KIF3C	3797	0.97189	0.015336
TBCB	1155	0.9717	0.00023843
AIFM1	9131	0.97145	0.00012287
C14orf109	26175	0.97057	0.00026351
DAP3	7818	0.97001	0.00027499
TMEM62	80021	0.96934	0.01252
PTS	5805	0.96879	4.92e-05
IER3	8870	0.96852	0.092663
TM9SF4	9777	0.96828	0.00014682
DAPK1	1612	0.96823	0.033385
MTM1	4534	0.96621	0.0025305
UAP1	6675	0.96558	0.01242
PARG	8505	0.96503	8.9e-05
DDX39A	10212	0.96453	0.00045321
HSPA2	3306	0.96396	0.024908
ILF2	3608	0.96354	0.0028755
LPAR2	9170	0.9631	0.0046436
TBCE	6905	0.96254	2.58e-05
POLB	5423	0.96251	0.0096982
EIF2S2	8894	0.96205	0.00069821
GTF2IRD1	9569	0.95903	0.0013517
VAV2	7410	0.95759	0.0033122
CST1	1469	0.95744	0.072439
USP21	27005	0.95679	0.00050766
GMFB	2764	0.95632	0.00045321
ARFGAP1	55738	0.95528	0.0047876
ACTR3	10096	0.95461	0.00037686
CDS1	1040	0.95346	0.012496
MINPP1	9562	0.95325	0.027403
TRAPPC10	7109	0.95269	5.56e-06
CXCL10	3627	0.95106	0.023669
VOPP1	81552	0.95049	0.0010153
NUCB2	4925	0.95037	0.022969
SNRPG	6637	0.94877	7.78e-05
CKAP5	9793	0.94872	1.98e-05
FGFR4	2264	0.94854	0.043537
PTK2	5747	0.94806	0.0009494
TFPT	29844	0.94803	0.0019275
STYXL1	51657	0.94731	0.00093743
PFDN6	10471	0.94709	0.0010491
MED8	112950	0.94699	0.00070647
GALNT7	51809	0.94629	0.10031
ATAT1	79969	0.94608	0.011082
PHKG2	5261	0.94579	5.77e-05
SRSF9	8683	0.94436	0.0037102
KRT18	3875	0.94403	0.025275
E2F3	1871	0.94314	0.0084696
NDUFB3	4709	0.94114	5.53e-06
PRCC	5546	0.94096	4.95e-07
PSMD14	10213	0.93958	8.24e-07
FBXO28	23219	0.93928	0.00028502
NDUFA8	4702	0.93772	0.00041959
SLC25A40	55972	0.93756	0.00029228
LRIF1	55791	0.93726	0.052166
ACOT8	10005	0.93547	5.92e-05
ARF3	377	0.93534	2.34e-05
SEC13	6396	0.93385	0.00017376
ABHD11	83451	0.93118	0.018041
CARS	833	0.93106	0.00078082
SLC39A4	55630	0.92949	0.02855
UEVLD	55293	0.92872	0.014608
RPN1	6184	0.92807	0.00010485
STRA13	201254	0.92719	0.018851
UBAP2L	9898	0.92591	0.00024955
POLQ	10721	0.92563	0.0061896
SAE1	10055	0.92559	0.0014944
LRRC6	23639	0.92514	0.10306
CASK	8573	0.92496	0.005381
STAM2	10254	0.92485	0.00053201
RNPEP	6051	0.92392	0.0072023
AMPD3	272	0.92392	0.013237
GGPS1	9453	0.92353	0.00014571
FAM158A	51016	0.9229	9.3e-05
PDXDC1	23042	0.92282	0.0014247
CYB5R4	51167	0.92229	0.0015847
GRB2	2885	0.92008	0.00078845
GORASP2	26003	0.91954	0.0096369
ARF1	375	0.91937	0.00021098
TBC1D22B	55633	0.91803	0.0020305
RAP1GDS1	5910	0.91618	0.00067912
RPS6KB2	6199	0.91466	0.0012958
CD46	4179	0.91435	0.013462
PSME4	23198	0.91391	0.0045182
GOLPH3	64083	0.91359	0.00066218
PSME2	5721	0.91339	0.0025789
PSMB3	5691	0.91251	0.0033561
LLGL2	3993	0.91093	0.019631
PNP	4860	0.91066	0.00038476
MAPK1	5594	0.9102	0.00021399
APOO	79135	0.91009	0.0009568
SQSTM1	8878	0.90943	0.017087
CDK2AP1	8099	0.90934	0.0080399
EXOSC4	54512	0.90923	0.0015984
ZNF443	10224	0.90807	0.036135
RNFT1	51136	0.90553	0.014569
CCT3	7203	0.90533	6.53e-05
DSP	1832	0.90468	0.063732
CALR	811	0.90398	0.00049848
HJURP	55355	0.9037	0.0033744
CENPM	79019	0.9032	0.0067802
SRPK3	26576	0.90207	0.024063
SHB	6461	0.89944	0.0040362
CDK5	1020	0.89851	1.34e-05
R3HDM1	23518	0.89714	2.02e-05
PKMYT1	9088	0.89663	0.0022775
SLC30A1	7779	0.89547	0.002378
PGM3	5238	0.89513	0.004863
E2F1	1869	0.89383	0.0054121
HSPA8	3312	0.89318	9.04e-05
ZNF165	7718	0.89285	0.028138
ZNF146	7705	0.89268	0.0095513
SLC25A44	9673	0.89264	6.59e-06
COPZ1	22818	0.8913	0.0016048
TIPRL	261726	0.89125	0.00022984
C14orf1	11161	0.89077	0.0064243
BAK1	578	0.89036	1.84e-05
KDELR2	11014	0.88955	0.0034856
FGFR1OP	11116	0.88868	0.0085988
HIST1H2AC	8334	0.88831	0.073696
SIPA1L3	23094	0.88782	0.01047
NDUFA6	4700	0.88766	0.00058451
UXS1	80146	0.88623	0.012999
CTSA	5476	0.88384	0.0017881
SMS	6611	0.88312	0.0046076
CDR2	1039	0.88181	0.0009961
UQCRQ	27089	0.88169	0.0025789
SLC37A1	54020	0.88132	0.0024473
TACC3	10460	0.88111	0.0018313
GRHL2	79977	0.87973	0.058335
TIMP1	7076	0.87971	0.089679
IFI6	2537	0.87793	0.0050865
NFYA	4800	0.87722	0.0099566
RMI1	80010	0.87707	0.00062151
OBFC2B	79035	0.8758	0.00052142
ATP6V0E1	8992	0.87446	0.0064617
UBA3	9039	0.87409	0.0049326
MAGT1	84061	0.87334	0.0066533
RTCD1	8634	0.87074	0.00033014
DYNLL1	8655	0.86993	0.00010485
SRD5A1	6715	0.8691	0.042975
SPINT1	6692	0.86869	0.0089651
ASF1B	55723	0.86631	0.0052865
CDS2	8760	0.86571	0.0006084
TUBA1B	10376	0.86328	6.86e-05
HOMER3	9454	0.86303	0.023333
NDUFAB1	4706	0.8628	0.00028675
HSPA4	3308	0.86273	4.7e-06
GTPBP4	23560	0.86143	0.006327
XPO1	7514	0.85927	0.0023959
EIF2AK3	9451	0.85845	0.00021599
TEAD4	7004	0.85799	0.017021
SPCS3	60559	0.85726	0.0017175
PSMA4	5685	0.85698	0.00053048
YTHDF1	54915	0.85689	0.0014243
HOPX	84525	0.8566	0.01975
DCAF13	25879	0.85651	0.017087
PMEPA1	56937	0.8564	0.074964
ASPSCR1	79058	0.85571	0.0054459
SRPK1	6732	0.85513	0.0063364
CLDN7	1366	0.85504	0.039697
EFR3A	23167	0.85459	0.00048904
SRPK2	6733	0.85334	0.00033556
RFC4	5984	0.85243	0.019201
RGS19	10287	0.85241	0.0017223
TMF1	7110	0.85195	0.0068415
RRS1	23212	0.85154	0.0021728
SLC7A5	8140	0.85074	0.0016172
AUP1	550	0.84995	0.00011328
EEF1E1	9521	0.84995	0.0051684
SLC33A1	9197	0.84992	0.0010374
TRMT12	55039	0.84948	0.021737
HEATR3	55027	0.84863	0.00036275
C6orf62	81688	0.84843	0.010428
DNAJC16	23341	0.84811	0.00092106
RHBDD3	25807	0.84793	0.00015443
KNTC1	9735	0.8474	0.0041857
ABCC5	10057	0.84728	0.020131
TFB2M	64216	0.84569	0.0060931
MYO6	4646	0.84545	0.014843
VPS8	23355	0.84535	0.0022768
PLXNA3	55558	0.84425	0.0015167
EDEM3	80267	0.84331	0.0019615
RANGAP1	5905	0.84295	0.0017421
EBP	10682	0.84202	0.0045637
DIP2A	23181	0.84171	0.00058
BZW1	9689	0.83966	0.01679
MSRB1	51734	0.83938	0.0089043
ARF4	378	0.83906	0.00037477
TPMT	7172	0.83846	0.0054854
ALDH3B2	222	0.83811	0.053743
EIF4E	1977	0.83779	0.00020972
EPRS	2058	0.83658	0.0014339
RAB1A	5861	0.83609	0.0023812
LY6E	4061	0.83563	0.050882
CIB1	10519	0.83512	0.0095293
FAM114A1	92689	0.83426	0.013143
SMARCB1	6598	0.8341	0.0058622
CEP41	95681	0.83311	0.0012217
NPLOC4	55666	0.83198	0.0049534
DUSP5	1847	0.83143	0.10077
PHF16	9767	0.83066	0.010611
ATP6V0E2	155066	0.83065	0.068433
UBE2Q1	55585	0.82882	5.62e-05
CORO1B	57175	0.82828	0.0082199
POP7	10248	0.82755	0.001866
PIGN	23556	0.82707	0.03863
NCF2	4688	0.82582	0.071144
RNASEH1	246243	0.82563	0.008708
ACTB	60	0.82554	0.0034957
PON2	5445	0.82474	0.016771
PCNA	5111	0.82371	0.0092019
C1orf9	51430	0.82346	0.0032722
NCBP2	22916	0.82327	0.0048255
FAM162A	26355	0.82202	0.0040464
MAP7	9053	0.8212	0.02662
TSPAN9	10867	0.82084	0.023187
HSPA14	51182	0.81927	0.0028633
CLDN4	1364	0.81901	0.10369
RAB35	11021	0.81847	0.00094149
HIF1A	3091	0.81762	0.045473
PDCD10	11235	0.81738	0.00077218
TMBIM6	7009	0.81719	0.0033053
NOLC1	9221	0.81699	0.0068531
ACTG1	71	0.8168	0.0010607
SPAG4	6676	0.81531	0.044508
ATP2C1	27032	0.81383	0.0017458
PTP4A3	11156	0.81275	0.0077561
PSMD1	5707	0.81269	1.94e-05
GPR39	2863	0.81131	0.044093
PSMC5	5705	0.81075	0.0054429
SEC23B	10483	0.80667	0.0045311
DCAF6	55827	0.80546	0.0044403
PRKDC	5591	0.80416	0.0194
IMPDH1	3614	0.8032	0.0020862
SFN	2810	0.80313	0.083189
TIMELESS	8914	0.80309	0.0080848
NVL	4931	0.80302	0.0040613
DHFR	1719	0.80296	0.0056774
SENP5	205564	0.80265	0.0019615
PYCRL	65263	0.7995	0.0014155
ZNF672	79894	0.79709	0.00069237
MFN1	55669	0.79586	0.00072997
ATPIF1	93974	0.79565	0.004865
SEC61B	10952	0.79452	0.00067293
ZSCAN16	80345	0.79306	0.0095111
PMVK	10654	0.792	0.0013754
UCP2	7351	0.7898	0.062379
CHCHD3	54927	0.78967	0.0016531
PLK4	10733	0.78935	0.03454
SHQ1	55164	0.78821	0.0038838
GNPAT	8443	0.78707	0.00071844
PPP1CA	5499	0.78611	0.0010589
TYMP	1890	0.78591	0.092759
RAP2B	5912	0.78447	0.0085163
SLMO2	51012	0.7844	0.00051262
KIAA0513	9764	0.78436	0.063197
RANBP1	5902	0.78427	0.0055807
PPIA	5478	0.78425	0.00078082
UFC1	51506	0.78399	0.00032929
TUFT1	7286	0.78333	0.086375
SMC6	79677	0.78256	0.0019453
LIG1	3978	0.78216	0.016119
GPR37	2861	0.78162	0.043023
TMC6	11322	0.78156	0.0093675
ERAL1	26284	0.781	0.00056119
SNRPB	6628	0.77977	0.0087233
KIAA0556	23247	0.7784	0.010962
TXNDC9	10190	0.77833	0.004142
ABCG1	9619	0.77797	0.081504
CKLF	51192	0.77708	0.0073958
YWHAQ	10971	0.77625	0.00039127
UQCR10	29796	0.77468	0.0022913
YAF2	10138	0.77363	0.00024716
CASD1	64921	0.77352	0.026204
MRPL15	29088	0.77308	0.019687
EDEM2	55741	0.77291	0.00050766
MRPL17	63875	0.77242	0.00054521
GCHFR	2644	0.77136	0.011802
MOSPD1	56180	0.77008	0.00021745
FAM49B	51571	0.76982	0.00038271
ACACA	31	0.76965	0.01426
DOLPP1	57171	0.76905	0.0016014
ATP6AP1	537	0.76881	0.0040529
ZC3H3	23144	0.76791	0.0033684
STAU2	27067	0.76712	0.00234
CPD	1362	0.76707	0.062054
DNAJC9	23234	0.76698	0.014896
TCEB2	6923	0.76617	0.00068539
CDK2AP2	10263	0.7656	0.001909
SMC2	10592	0.76525	0.040836
COG2	22796	0.76396	0.0014099
SPR	6697	0.76379	0.055266
CAPZA1	829	0.76343	0.0029474
CORO2A	7464	0.76233	0.06444
MRPL49	740	0.7623	0.023532
AGPAT3	56894	0.7607	0.0030505
PSMB5	5693	0.76033	0.0031338
AP1G1	164	0.76018	0.0037781
ACTL6A	86	0.75986	0.017763
TRIM24	8805	0.75965	0.012329
GOT2	2806	0.75859	0.0069354
TMEM132A	54972	0.75835	0.028651
FDPS	2224	0.75818	0.0031498
WDR45L	56270	0.75727	0.027875
PKM2	5315	0.75719	0.002378
UBE2S	27338	0.7558	0.0052457
SEC16A	9919	0.75577	0.031866
TMEM8A	58986	0.75571	0.01852
IMMT	10989	0.75568	5.03e-05
CNPY3	10695	0.7554	0.0020862
TMEM104	54868	0.75534	0.0055065
NRAS	4893	0.75479	0.064391
TLE3	7090	0.75442	0.0040388
GFER	2671	0.75435	0.018886
NME1	4830	0.75405	0.01415
YIPF3	25844	0.75392	0.0041566
ECE2	9718	0.75381	0.042293
ARF6	382	0.75378	0.0027104
CD2AP	23607	0.75304	0.033643
TOP1	7150	0.75273	0.025658
PTRH2	51651	0.75203	0.028955
COX6A1	1337	0.752	6.58e-05
PHF8	23133	0.75119	0.021826
CDC42SE1	56882	0.74989	0.00095069
HMGN1	3150	0.74967	0.012903
CDR2L	30850	0.74905	0.070117
EBNA1BP2	10969	0.74903	0.00049042
BARD1	580	0.74631	0.014833
SUV39H1	6839	0.7462	0.0030297
CTTN	2017	0.74484	0.038632
SLC52A2	79581	0.74464	0.0020949
PSMA7	5688	0.74452	0.0020806
GART	2618	0.74359	0.017492
CPNE3	8895	0.74112	0.035382
FAM203A	51236	0.73936	0.0027764
TADA2A	6871	0.73866	0.010544
SIM2	6493	0.73837	0.099352
ERBB3	2065	0.73775	0.011098
GPATCH2	55105	0.73611	0.032406
CHCHD2	51142	0.73557	4.43e-05
SNRPF	6636	0.7346	0.0050022
SEPHS2	22928	0.73442	0.052413
C1orf27	54953	0.73356	0.0061186
TMEM48	55706	0.73164	0.046929
YIPF2	78992	0.73135	0.012073
TMEM184B	25829	0.73024	0.0055313
PSMD5	5711	0.73011	0.018581
MRPL3	11222	0.72993	0.002257
PDE6D	5147	0.72914	0.0012167
NDUFS2	4720	0.72902	0.0048368
MTDH	92140	0.72839	0.0061803
TMEM33	55161	0.72774	0.010235
ZNF813	126017	0.72738	0.017811
COPA	1314	0.72661	0.0018212
ENOPH1	58478	0.72648	0.0021714
RAN	5901	0.72584	0.0010751
CSTF2	1478	0.725	0.00067293
C7orf44	55744	0.72397	0.0010974
DHX40	79665	0.72325	0.082145
BPGM	669	0.72045	0.0058736
RPS6KC1	26750	0.71987	0.00048894
RAI14	26064	0.71966	0.049066
MFSD12	126321	0.71893	0.013934
PSEN2	5664	0.71883	0.010826
NANS	54187	0.71577	0.0049501
TOR1A	1861	0.71501	0.0041213
RBX1	9978	0.71427	0.0023308
GCAT	23464	0.71417	0.092265
PRR13	54458	0.71395	0.0044348
SFXN1	94081	0.71377	0.01263
RNF103	7844	0.71364	0.016804
PPP1R14B	26472	0.71288	0.027397
DGKD	8527	0.71275	0.099386
TBL2	26608	0.7125	0.0087804
ORC5	5001	0.7124	0.0030052
TRAPPC9	83696	0.71172	0.0051446
FASTKD3	79072	0.71155	0.002241
PSMD7	5713	0.7108	0.014422
HNRNPK	3190	0.70876	0.0045705
UBE2K	3093	0.70818	0.0025149
PVRL2	5819	0.70805	0.034168
C16orf53	79447	0.70777	0.015126
PRDX4	10549	0.70726	0.0040107
SCNM1	79005	0.70647	0.001395
SEMA4C	54910	0.70638	0.014831
YWHAZ	7534	0.70636	0.0056774
KIAA0101	9768	0.70628	0.02073
SCAND1	51282	0.70598	0.0029363
ERI3	79033	0.70578	0.0044169
CFL1	1072	0.70468	0.0018732
PDS5A	23244	0.70375	0.006237
RAB11A	8766	0.70364	0.0032187
CYC1	1537	0.69957	0.0075646
TAGLN2	8407	0.69867	0.038857
SERP1	27230	0.6985	0.014716
RAC3	5881	0.69794	0.048626
PDIA6	10130	0.6978	0.013797
RNF7	9616	0.69767	0.0029013
GBAP1	2630	0.69739	0.0054878
DNAJC10	54431	0.69735	0.0064532
ASB7	140460	0.69727	0.0087957
KCTD5	54442	0.69633	0.00058456
CNNM4	26504	0.69587	0.019199
CNOT6	57472	0.69577	0.006275
GPD2	2820	0.69478	0.016848
SDF2	6388	0.69415	0.0039034
TMEM9B	56674	0.69356	0.012117
KIAA0182	23199	0.69303	0.04938
PANK3	79646	0.69295	0.050785
RPN2	6185	0.69217	0.012386
PFN1	5216	0.6917	0.00026722
FKBP1A	2280	0.69162	0.014421
ZFP64	55734	0.69043	0.0082296
MBOAT7	79143	0.6897	0.046498
CCDC109B	55013	0.68836	0.072285
BOP1	23246	0.68798	0.058236
AMZ2	51321	0.68756	0.0097888
HPCAL1	3241	0.68648	0.019155
CEP85	64793	0.68532	0.0018316
HN1L	90861	0.6853	0.019822
TMEM51	55092	0.68471	0.084942
BUD31	8896	0.68427	0.003059
NOP10	55505	0.68406	0.00069468
SEC22B	9554	0.68363	0.015369
DEDD	9191	0.68208	0.00049302
COPE	11316	0.68194	0.00021933
IL1RN	3557	0.68165	0.054411
CLIC1	1192	0.68163	0.0027297
C11orf48	79081	0.68097	0.00035674
MYCBP	26292	0.68009	0.02052
RNASEH2A	10535	0.67972	0.015888
TOMM34	10953	0.67851	0.012504
ASCL2	430	0.67771	0.074
USP39	10713	0.67667	0.001427
ATP5J2	9551	0.67647	0.0017711
MAPRE1	22919	0.67528	0.0012546
MYO10	4651	0.67459	0.045534
AARS	16	0.67436	0.023611
PFKP	5214	0.67354	0.083225
ORC6	23594	0.67336	0.027652
NARF	26502	0.67233	0.011834
CYP51A1	1595	0.67223	0.08214
MBD4	8930	0.67166	0.00022404
HSP90AA1	3320	0.67019	0.052038
CCT6A	908	0.66987	0.0052082
COPS8	10920	0.66957	0.00064912
SMARCA4	6597	0.66793	0.010456
NUP50	10762	0.66781	0.0017946
TMEM147	10430	0.66756	0.0054459
AP2S1	1175	0.66727	0.027461
KIAA0391	9692	0.66726	0.012342
ATOX1	475	0.66699	0.036532
FOSL2	2355	0.66596	0.032914
PLK1	5347	0.66527	0.0027294
SAC3D1	29901	0.66519	0.0050807
DBF4	10926	0.66438	0.086771
COQ10B	80219	0.66387	0.012499
CHAC1	79094	0.66382	0.0003349
FTSJ2	29960	0.66369	0.0030962
NMD3	51068	0.66207	0.035289
ATP6V1D	51382	0.66122	0.0015243
ACOT7	11332	0.66092	0.015857
HSPB11	51668	0.65985	0.026166
CDCP1	64866	0.65978	0.08243
C17orf75	64149	0.65884	0.017704
CHPF2	54480	0.65804	0.029345
SPATS2	65244	0.65715	0.0027011
YWHAB	7529	0.656	0.0072634
MRPL19	9801	0.6538	0.0031019
YRDC	79693	0.65143	0.00025428
C12orf44	60673	0.65142	0.0031878
AHSA1	10598	0.65094	0.0022617
MPV17	4358	0.6502	0.0012072
RFX5	5993	0.65006	0.0051244
FAM189B	10712	0.64983	0.01047
PDCD6	10016	0.64845	0.0026428
SPTSSA	171546	0.64743	0.087706
GALNT2	2590	0.64706	0.033012
RTF1	23168	0.64625	0.0061266
NEU1	4758	0.64539	0.027606
NUP210	23225	0.64298	0.044508
ICMT	23463	0.64131	0.0034526
NAGK	55577	0.64128	0.018139
HYOU1	10525	0.64119	0.0039471
MAGED1	9500	0.6395	0.093215
EIF2AK1	27102	0.63804	0.00036275
PGAM1	5223	0.63662	0.0066204
SRP19	6728	0.63652	0.00093904
GSTCD	79807	0.63627	0.057143
ZNF281	23528	0.63526	0.045811
LAMP2	3920	0.63488	0.025438
RALGPS1	9649	0.63446	0.028577
TRIP12	9320	0.63336	0.0050061
EIF4A3	9775	0.63314	0.01645
AP1B1	162	0.63265	0.037207
CCDC90A	63933	0.63203	0.047431
KCTD15	79047	0.6318	0.080615
LARP4	113251	0.63093	0.019954
MEA1	4201	0.63054	0.010796
RBM8A	9939	0.63039	0.0068731
TDP1	55775	0.63026	0.029698
PMM2	5373	0.62941	0.017997
CASP3	836	0.62937	0.0031243
VHL	7428	0.62878	0.0056508
ARFGEF1	10565	0.62855	0.054753
MOB1A	55233	0.62786	0.027714
ZNF467	168544	0.6278	0.027643
ZCCHC10	54819	0.62736	0.0033274
PIGF	5281	0.62695	0.0085312
MED20	9477	0.62655	0.025341
SRP54	6729	0.62601	0.0053571
MRPS34	65993	0.62459	0.0047236
GEMIN6	79833	0.62292	0.0087583
SRPRB	58477	0.62281	0.01272
GTF2E1	2960	0.62221	0.0005562
FBXL2	25827	0.62194	0.022795
NOL11	25926	0.62172	0.024542
RNF187	149603	0.62149	0.0033908
TM9SF2	9375	0.62125	0.075768
ARPC2	10109	0.6207	0.0031703
BAZ1A	11177	0.61924	0.035688
PTBP1	5725	0.61824	0.02308
SUMO2	6613	0.61815	0.05387
ACAT2	39	0.61802	0.045414
SUMO3	6612	0.61799	0.0096982
POR	5447	0.61781	0.026878
MCM3	4172	0.61735	0.068483
PCYT2	5833	0.61691	0.010692
TDRD7	23424	0.61647	0.023832
ADAM10	102	0.61628	0.027461
PSMA5	5686	0.61606	0.019012
MGAT4B	11282	0.61602	0.0097626
GNA12	2768	0.6141	0.0053175
ERCC4	2072	0.61319	0.091832
C9orf91	203197	0.61267	0.038934
NDE1	54820	0.61238	0.056252
TUBG1	7283	0.61034	0.0027545
ZMPSTE24	10269	0.61009	0.0144
AATF	26574	0.60985	0.0012703
ODF2	4957	0.60793	0.012773
DAD1	1603	0.60782	0.0081649
TMEM208	29100	0.60728	0.0081622
HDGF	3068	0.60703	0.020665
GOT1	2805	0.60665	0.011492
TTI1	9675	0.60658	0.0049587
SNRPD1	6632	0.6057	0.019564
MICAL2	9645	0.60551	0.090574
POLR2H	5437	0.60474	0.0079517
GMPS	8833	0.60388	0.0598
PNO1	56902	0.60377	0.042411
TBCC	6903	0.60369	0.033253
CSRNP2	81566	0.60368	0.0070386
VPS52	6293	0.60346	0.017413
C5orf22	55322	0.60244	0.014537
IER3IP1	51124	0.60138	0.026615
ZNF200	7752	0.6003	0.011217
DYNLT1	6993	0.59987	0.021719
MOB4	25843	0.59922	0.0062404
STMN1	3925	0.5977	0.036245
FBXO41	150726	0.59721	0.026703
TXNL4A	10907	0.59646	0.019545
AGA	175	0.59612	0.045749
SREBF1	6720	0.59565	0.092307
FAM173A	65990	0.59214	0.037612
SLC25A5	292	0.59193	0.0033001
MORC2	22880	0.59115	0.012939
MAZ	4150	0.59043	0.0096982
NAA60	79903	0.59029	0.037939
TMED2	10959	0.59006	0.10544
HNRNPF	3185	0.58975	0.0012186
CPSF6	11052	0.58878	0.021737
SMARCA5	8467	0.58772	0.020401
B4GALT3	8703	0.58736	0.013231
FKBP4	2288	0.5873	0.054131
C17orf62	79415	0.58698	0.0527
FH	2271	0.58678	0.041579
PSMD2	5708	0.58609	0.014244
TALDO1	6888	0.58552	0.0065167
ADAT1	23536	0.58526	0.09199
YIPF1	54432	0.58468	0.065692
SPCS1	28972	0.58446	0.017541
LYPLA2P1	653639	0.58444	0.01709
NECAB3	63941	0.58149	0.09365
HSPA9	3313	0.58142	0.0022173
PRR7	80758	0.58128	0.0044433
DFNB31	25861	0.5806	0.10355
VPS37C	55048	0.58013	0.025014
DOLK	22845	0.58003	0.0033797
KIF2A	3796	0.57922	0.0060817
SCYL2	55681	0.5791	0.012733
CYHR1	50626	0.57895	0.018053
TFG	10342	0.57872	0.0020328
METTL13	51603	0.57864	0.011924
USP46	64854	0.57858	0.011068
PCSK1N	27344	0.57844	0.074028
TSSC1	7260	0.57841	0.0011496
ABCC10	89845	0.57801	0.029533
MRPL28	10573	0.57773	0.015494
RIPK2	8767	0.57712	0.04344
TRIM26	7726	0.57667	0.016521
OSTF1	26578	0.57529	0.018475
G3BP2	9908	0.57361	0.010075
CHD1L	9557	0.57343	0.016629
KIAA0907	22889	0.57203	0.012384
MCM6	4175	0.56999	0.097242
ILVBL	10994	0.56748	0.059469
EIF4G2	1982	0.56743	0.026806
ENY2	56943	0.5674	0.054288
TUSC2	11334	0.56692	0.0048014
BRCC3	79184	0.56682	0.017163
PPP1R7	5510	0.56674	0.0031338
NONO	4841	0.56663	0.043267
NIPSNAP1	8508	0.56605	0.043023
RABEP2	79874	0.56556	0.065927
LSS	4047	0.56461	0.055785
DDX3X	1654	0.56408	0.0085101
MAGOHB	55110	0.5613	0.024128
ADCK2	90956	0.55634	0.028675
RAE1	8480	0.55529	0.019202
PPP2R4	5524	0.55522	0.013539
AP2B1	163	0.5551	0.065501
CHMP2B	25978	0.55464	0.0085837
MTX1	4580	0.55424	0.0066126
SUV39H2	79723	0.55414	0.095953
EIF4G3	8672	0.55411	0.025004
CSTF3	1479	0.55397	0.0078222
KIAA0195	9772	0.55147	0.074319
ARMC1	55156	0.55083	0.038511
PDSS1	23590	0.55059	0.065245
DNAJA3	9093	0.55037	0.017196
LPCAT3	10162	0.55001	0.098978
ASF1A	25842	0.54816	0.052166
NEK4	6787	0.5469	0.01821
C8orf55	51337	0.54529	0.067595
PARPBP	55010	0.54503	0.030613
CYB5R1	51706	0.54501	0.053432
UTP3	57050	0.544	0.0036195
FEN1	2237	0.54351	0.03317
SCYL3	57147	0.53997	0.043921
LRRC61	65999	0.53989	0.045579
IFT27	11020	0.53851	0.079623
CDYL	9425	0.53833	0.065628
PAICS	10606	0.53809	0.067734
MOGS	7841	0.53789	0.004454
PTBP3	9991	0.53754	0.072937
UBE2L3	7332	0.53742	0.016245
TIMM17B	10245	0.53647	0.013833
NDUFV2	4729	0.53601	0.029748
LRRC42	115353	0.53451	0.097424
AGK	55750	0.53404	0.03153
DTYMK	1841	0.53381	0.047399
TUBB	203068	0.5333	0.058687
MLEC	9761	0.53325	0.060626
RFK	55312	0.53277	0.025874
ACOX1	51	0.53259	0.040185
AIMP2	7965	0.5325	0.029511
MTX2	10651	0.53216	0.0030213
EIF3H	8667	0.53185	0.029345
TLK1	9874	0.53108	0.059695
NOP2	4839	0.53077	0.039072
KIF22	3835	0.53077	0.04653
FAF2	23197	0.52964	0.020065
CETN2	1069	0.52702	0.015051
CISD1	55847	0.52657	0.0364
OTUB1	55611	0.52585	0.02496
MAPKAPK2	9261	0.52569	0.0099062
FAM102A	399665	0.52536	0.10968
C20orf11	54994	0.52374	0.042581
MYBL2	4605	0.52366	0.030547
MYO19	80179	0.52033	0.07006
KIAA0317	9870	0.51889	0.015758
LRRC20	55222	0.51764	0.068535
CDC42	998	0.51599	0.015349
ADAM19	8728	0.51597	0.073973
ATIC	471	0.5128	0.018302
DNAJC2	27000	0.51278	0.058708
SNF8	11267	0.51192	0.10106
SLC25A14	9016	0.51148	0.032383
CREB3	10488	0.51013	0.050806
STAU1	6780	0.51006	0.010417
CDC25B	994	0.50947	0.058865
DNAL4	10126	0.50852	0.027646
NUP85	79902	0.50686	0.042902
MAT2A	4144	0.50626	0.0074883
TULP4	56995	0.50596	0.050966
PDPK1	5170	0.50494	0.026537
RAB8A	4218	0.5041	0.081623
H2AFY	9555	0.50359	0.067025
IRF9	10379	0.50314	0.088645
AP1S1	1174	0.50295	0.085774
SLC31A1	1317	0.5018	0.049107
ATP6V1F	9296	0.5016	0.0038522
EBAG9	9166	0.50104	0.038774
DENR	8562	0.50088	0.088706
2019-09-09	10801	0.50022	0.016503
ZNF184	7738	0.49689	0.065857
CYCS	54205	0.49618	0.056573
SS18L2	51188	0.49604	0.0049635
RNPS1	10921	0.49445	0.029788
PPP1R2	5504	0.49319	0.038798
MXD3	83463	0.49276	0.086199
ALG3	10195	0.49251	0.032995
COX4NB	10328	0.49186	0.040836
ABCF3	55324	0.49139	0.0066754
MARCKSL1	65108	0.49107	0.030479
RABAC1	10567	0.49107	0.081758
CCDC85C	317762	0.49063	0.029872
JHDM1D	80853	0.49035	0.092589
BRD2	6046	0.49019	0.023403
RDH11	51109	0.4898	0.062178
WHSC1	7468	0.48978	0.034688
LSG1	55341	0.48966	0.063281
UFD1L	7353	0.48865	0.01794
DPAGT1	1798	0.48858	0.034498
HMGCR	3156	0.48856	0.054696
BAZ1B	9031	0.48828	0.018169
ATP6AP2	10159	0.48809	0.053199
SLC6A6	6533	0.48723	0.085181
C1orf56	54964	0.48688	0.030811
ARF5	381	0.48686	0.061838
LSM2	57819	0.48602	0.085161
HAT1	8520	0.48547	0.013715
PPP1R10	5514	0.48505	0.046442
CIAO1	9391	0.48458	0.035798
MGAT2	4247	0.48343	0.042765
NUDT9	53343	0.483	0.072152
SEC24A	10802	0.48246	0.058609
CCNB2	9133	0.48029	0.083773
MOSPD3	64598	0.4798	0.037237
H2AFX	3014	0.47891	0.020336
C16orf88	400506	0.47847	0.048084
PMF1	11243	0.47835	0.010425
GRAMD4	23151	0.47708	0.024687
SLIRP	81892	0.47683	0.033253
RAB5C	5878	0.4731	0.067856
MRPS12	6183	0.47293	0.069602
LPGAT1	9926	0.47193	0.088559
CSE1L	1434	0.47114	0.032473
CCT7	10574	0.47055	0.020266
DDRGK1	65992	0.47018	0.055693
C2CD2L	9854	0.46887	0.08911
IFNGR2	3460	0.46874	0.08193
UBE2D2	7322	0.46749	0.017186
FASTKD5	60493	0.46712	0.052657
ZNF668	79759	0.46671	0.014437
GPATCH4	54865	0.46609	0.10639
NAA40	79829	0.46305	0.056723
NUTF2	10204	0.46093	0.026345
HMOX2	3163	0.46079	0.024128
CAP1	10487	0.46048	0.077906
DHX15	1665	0.45356	0.014953
RPA3	6119	0.45351	0.040146
SLC25A17	10478	0.45313	0.022087
HSBP1	3281	0.45196	0.099756
ZNF587	84914	0.45065	0.097576
EDC4	23644	0.45048	0.090842
ARL8B	55207	0.45023	0.023473
HSPBP1	23640	0.44702	0.049394
PPP1R11	6992	0.44679	0.023034
DSN1	79980	0.44337	0.085342
ERP29	10961	0.4432	0.08553
HMGXB4	10042	0.44176	0.067544
SNRNP40	9410	0.44107	0.086921
SCO2	9997	0.44028	0.049877
UBE2D1	7321	0.43834	0.049753
DPM2	8818	0.43745	0.049365
HSPA5	3309	0.4368	0.056013
RBM28	55131	0.43265	0.08478
MRPL42	28977	0.43208	0.088909
TM9SF1	10548	0.42983	0.10106
C21orf59	56683	0.42941	0.092717
PTTG1IP	754	0.42806	0.079602
BUB3	9184	0.42804	0.081073
ATP6V0D1	9114	0.42803	0.042655
APH1A	51107	0.42704	0.10965
UBL4A	8266	0.42666	0.062054
SLC29A3	55315	0.42581	0.10254
UBN1	29855	0.42413	0.063215
SET	6418	0.42339	0.064387
AXIN1	8312	0.4214	0.069762
TDG	6996	0.41474	0.062672
MIS18A	54069	0.41442	0.087304
SNAP29	9342	0.41314	0.081091
NARS	4677	0.41235	0.098883
RNF40	9810	0.41111	0.062913
NXT1	29107	0.41073	0.072201
GPN1	11321	0.40648	0.076654
ATP2A2	488	0.40631	0.066084
C14orf169	79697	0.40587	0.060137
TBL1XR1	79718	0.40419	0.043948
SEC61A1	29927	0.40375	0.060182
UBFD1	56061	0.4033	0.062813
DKC1	1736	0.4028	0.10273
HMGN2	3151	0.39963	0.089448
KIAA0100	9703	0.39938	0.065828
GLRX3	10539	0.39772	0.070092
DR1	1810	0.39747	0.051567
RIC8A	60626	0.39744	0.067412
TTPAL	79183	0.39629	0.10049
YARS2	51067	0.39161	0.10721
TRRAP	8295	0.38732	0.073468
TAF10	6881	0.38621	0.085068
TSNAX	7257	0.38483	0.10812
DYNC1I2	1781	0.38449	0.0784
CSTF1	1477	0.38339	0.075481
FTSJ1	24140	0.38168	0.057778
C11orf10	746	0.37149	0.071062
B3GAT3	26229	0.36176	0.065501
HSD17B10	3028	0.35897	0.05186
EIF4E2	9470	0.35161	0.10385
GNB1	2782	0.3367	0.089054
STAM	8027	0.33625	0.056891
RARS	5917	0.33503	0.051871
PREB	10113	0.32947	0.088001
MAPKAPK5	8550	0.31829	0.097574
RNASE1	6035	-0.34953	0.097214
ATP5S	27109	-0.37742	0.067589
VAMP2	6844	-0.38024	0.10956
CSNK2A2	1459	-0.38361	0.076
COPS2	9318	-0.3839	0.045068
ANKFY1	51479	-0.38953	0.098025
FRG1	2483	-0.39541	0.034691
SARS2	54938	-0.3966	0.091197
TRAF6	7189	-0.39777	0.085727
AZI2	64343	-0.40048	0.035695
ITFG2	55846	-0.40338	0.077343
C14orf93	60686	-0.42337	0.038442
KIAA0430	9665	-0.43441	0.047464
UFSP2	55325	-0.43713	0.03449
ILK	3611	-0.43878	0.053768
INPP5K	51763	-0.44029	0.022251
PXN	5829	-0.4413	0.072654
DCP1A	55802	-0.44132	0.016037
PHLPP1	23239	-0.44236	0.089448
IKZF5	64376	-0.45198	0.097823
PHKA2	5256	-0.45338	0.10145
SIK3	23387	-0.45569	0.080325
VPS11	55823	-0.46267	0.027269
TNIP1	10318	-0.46554	0.05997
ZBTB44	29068	-0.46706	0.051958
SRSF11	9295	-0.46765	0.036047
THUMPD1	55623	-0.47296	0.022383
ACSL4	2182	-0.47344	0.070638
SENP6	26054	-0.47711	0.026565
ANKS1A	23294	-0.48095	0.027714
PGM1	5236	-0.49662	0.10134
SNRK	54861	-0.49669	0.076676
POU6F1	5463	-0.50729	0.095889
ALDH9A1	223	-0.51151	0.07035
MRPS31	10240	-0.51314	0.0069045
PHF17	79960	-0.51398	0.053357
CCDC101	112869	-0.51515	0.03079
ZNF266	10781	-0.51801	0.030315
SGSM2	9905	-0.51918	0.01609
MYOM1	8736	-0.52074	0.060133
NOTCH4	4855	-0.52106	0.054457
CES2	8824	-0.52161	0.033588
CALCOCO1	57658	-0.52319	0.0072278
BTN3A1	11119	-0.52411	0.053288
HYI	81888	-0.52414	0.10876
HIBCH	26275	-0.52632	0.019442
LGR4	55366	-0.52766	0.09251
ESYT1	23344	-0.52846	0.031442
ARHGEF10	9639	-0.52867	0.091832
HADHA	3030	-0.53231	0.053722
RASA4	10156	-0.5329	0.091868
CLEC1A	51267	-0.53425	0.03482
RPS25	6230	-0.53706	0.020169
NDUFS4	4724	-0.53982	0.028617
SSB	6741	-0.54026	0.035737
ANKRD12	23253	-0.54049	0.013041
RPL4	6124	-0.54058	0.020746
PTPRM	5797	-0.54068	0.07164
FBXW7	55294	-0.54717	0.089209
CTDSP2	10106	-0.55229	0.083387
FRMD4A	55691	-0.56041	0.011059
MPHOSPH8	54737	-0.56177	0.053351
TAF1C	9013	-0.56206	0.011377
SHMT1	6470	-0.5625	0.059735
ZNF395	55893	-0.56389	0.023547
NEDD4L	23327	-0.56653	0.067711
RUSC2	9853	-0.56716	0.018945
SPATA7	55812	-0.56809	0.036245
TBC1D13	54662	-0.57046	0.0075244
RAPGEF2	9693	-0.57113	0.040146
ADAMTSL4	54507	-0.57258	0.043376
NUMA1	4926	-0.57392	0.070117
MGEA5	10724	-0.57772	0.018995
ZNF673	55634	-0.57867	0.045552
ARHGAP26	23092	-0.59019	0.084648
KIAA0528	9847	-0.5902	0.022445
GTF2F1	2962	-0.59341	0.0021354
VSTM4	196740	-0.5943	0.016169
ERG	2078	-0.59549	0.008074
FOLR2	2350	-0.59563	0.054249
BBIP1	92482	-0.60034	0.06456
PJA2	9867	-0.60068	0.049926
HAUS4	54930	-0.6081	0.004142
OFD1	8481	-0.60868	0.019106
THYN1	29087	-0.61117	0.0036618
AKAP1	8165	-0.61188	0.060795
NAALAD2	10003	-0.61308	0.037
ZC3H13	23091	-0.61529	0.0086099
UROD	7389	-0.61541	0.0026146
RPL7A	6130	-0.61604	0.014346
KLHL21	9903	-0.61621	0.02496
ZDHHC17	23390	-0.61644	0.014038
MYCT1	80177	-0.61729	0.045073
RPL32	6161	-0.6188	0.0074052
TAL1	6886	-0.61944	0.10827
GPR125	166647	-0.62106	0.092754
MPDZ	8777	-0.62137	0.040512
DIP2C	22982	-0.62253	0.10424
POLI	11201	-0.62399	0.034692
MBNL2	10150	-0.62546	0.097253
CDADC1	81602	-0.62731	0.019687
GALT	2592	-0.63216	0.02589
ITSN1	6453	-0.63323	0.018453
PPWD1	23398	-0.64276	0.0038648
C1orf123	54987	-0.64389	0.0017366
GLG1	2734	-0.64662	0.0006525
ANKRD28	23243	-0.65039	0.010897
C11orf95	65998	-0.656	0.053165
PCM1	5108	-0.6575	0.065601
STX12	23673	-0.65929	0.0025742
HNRPDL	9987	-0.66062	0.0021081
CTIF	9811	-0.66064	0.03215
KCTD9	54793	-0.6611	0.094592
NISCH	11188	-0.6659	0.0097874
EVI5	7813	-0.66814	0.0014309
RPL37	6167	-0.66928	0.0062537
JAG2	3714	-0.67114	0.023496
TBC1D2B	23102	-0.6721	0.00074042
LRP5	4041	-0.67234	0.0088597
NPFF	8620	-0.67292	0.013514
HADH	3033	-0.67393	0.012024
ECSIT	51295	-0.67635	0.0027219
NAV2	89797	-0.67985	0.0017631
CCDC25	55246	-0.68129	0.023296
ADH5	128	-0.68142	0.00030976
SRSF8	10929	-0.68594	0.047646
CLDN5	7122	-0.68636	0.056954
SIK2	23235	-0.68717	0.10385
SMARCC2	6601	-0.69177	0.00038761
AXL	558	-0.6936	0.050934
DBC1	1620	-0.69409	0.086199
LBH	81606	-0.69854	0.10009
ARRB1	408	-0.70225	0.10259
ANGPT1	284	-0.70257	0.10122
KIAA0240	23506	-0.70419	0.01164
EEF1A1	1915	-0.70667	0.0025149
DDB2	1643	-0.70817	0.0053273
CHD9	80205	-0.70906	0.0049745
MXRA7	439921	-0.71053	0.040146
EPB42	2038	-0.71165	0.077274
TNS1	7145	-0.71617	0.0319
ABCD2	225	-0.71862	0.067813
ACAA2	10449	-0.71934	0.068437
BIN1	274	-0.72718	0.068265
CXorf36	79742	-0.72931	0.017021
MYO9A	4649	-0.73031	0.0041056
ZFP106	64397	-0.73234	0.00050676
LMO2	4005	-0.73421	0.055858
ROCK2	9475	-0.73731	0.0022078
PDE11A	50940	-0.73832	0.030055
HSD17B11	51170	-0.73856	0.096441
PER3	8863	-0.73938	0.089448
ACVR2A	92	-0.73942	0.0259
CSAD	51380	-0.74104	0.024962
CTDSPL	10217	-0.74166	0.013415
TTLL3	26140	-0.74611	0.00010973
LARP7	51574	-0.74958	0.001363
ACADVL	37	-0.75072	0.0014423
MAFF	23764	-0.75276	0.014061
CYR61	3491	-0.75629	0.1006
SFSWAP	6433	-0.75958	0.00088203
GDPD5	81544	-0.7596	0.061734
CAB39L	81617	-0.76283	0.060187
CDKN2C	1031	-0.76406	0.056065
MBNL1	4154	-0.77067	0.013205
PDE8B	8622	-0.7717	0.092759
C11orf1	64776	-0.77175	0.0081945
ADM	133	-0.77261	0.10286
UTRN	7402	-0.77282	0.0011593
SYNE1	23345	-0.77601	0.039984
DPYD	1806	-0.77765	0.075959
SMAD3	4088	-0.77916	0.02248
SESN1	27244	-0.78048	0.018962
DEPTOR	64798	-0.78197	0.089054
HNMT	3176	-0.78313	0.008331
LRP6	4040	-0.78407	0.0052911
FAM13C	220965	-0.78603	0.015587
KIAA1109	84162	-0.79029	0.001286
PER1	5187	-0.79098	0.0062675
CDH13	1012	-0.79303	0.031006
RPL15	6138	-0.79354	0.0035939
ERAP1	51752	-0.7945	0.021706
BCL6	604	-0.79625	0.039568
EDA	1896	-0.79653	0.0241
PNISR	25957	-0.79692	0.0010949
COL4A3	1285	-0.79745	0.06285
ATF3	467	-0.79866	0.067279
2019-09-10	151011	-0.79922	0.021625
AASS	10157	-0.80144	0.029281
CHKB	1120	-0.80188	0.0010429
C3orf18	51161	-0.80462	0.073006
KLHL3	26249	-0.80515	0.020904
LTC4S	4056	-0.80703	0.05248
CRYBG3	131544	-0.80989	0.097921
EIF4B	1975	-0.81259	0.00097271
PRNP	5621	-0.81339	0.034834
ATN1	1822	-0.81369	0.0010607
GNL1	2794	-0.81554	0.032645
EIF3A	8661	-0.8161	0.00025287
PLEKHF1	79156	-0.81762	0.060644
TSPAN4	7106	-0.82129	0.0058713
EIF2D	1939	-0.82156	0.014831
ING3	54556	-0.82213	0.0036063
ARHGAP19	84986	-0.82256	0.00058559
MST1P9	11223	-0.82406	0.073921
NPAS3	64067	-0.82415	0.015054
RGCC	28984	-0.8245	0.010796
PRKCDBP	112464	-0.82494	0.034663
ARHGAP24	83478	-0.82649	0.027923
FYN	2534	-0.82693	0.022651
TIE1	7075	-0.82783	0.037164
FOXC1	2296	-0.82822	0.099067
ABLIM1	3983	-0.82981	0.031682
MAPKBP1	23005	-0.8309	0.0012278
ADCK3	56997	-0.83138	0.0037733
SLC16A4	9122	-0.83156	0.017061
COBL	23242	-0.83231	0.087899
NUAK1	9891	-0.83248	0.041593
LOC339290	339290	-0.834	0.030533
STAG2	10735	-0.83528	0.0099647
NPR2	4882	-0.83638	0.0059744
DAPK2	23604	-0.83646	0.025489
SPTBN1	6711	-0.84269	0.0051684
S1PR1	1901	-0.84871	0.066262
TUB	7275	-0.84957	0.0074445
MPL	4352	-0.85073	0.013398
CRTAP	10491	-0.8514	0.0029363
STAT5B	6777	-0.86112	0.0011992
MCAM	4162	-0.86258	0.0061803
SLC4A7	9497	-0.86471	0.017273
NLRP1	22861	-0.86549	0.0024954
NOS1AP	9722	-0.8677	0.078614
FXYD6	53826	-0.86804	0.039588
TECPR2	9895	-0.86939	0.0029467
KCNIP2	30819	-0.86978	0.0027545
ABCC9	10060	-0.87189	0.022251
PDE3B	5140	-0.87226	0.019769
RBPMS	11030	-0.87246	0.0089137
CNBP	7555	-0.87256	9.88e-05
GIMAP6	474344	-0.87286	0.0029467
FZD4	8322	-0.87364	0.089862
AK4	205	-0.87586	0.054222
PTPRB	5787	-0.87793	0.023496
MMRN2	79812	-0.87913	0.00047172
ARHGAP6	395	-0.88056	0.012881
CRY2	1408	-0.88068	0.00034796
COPZ2	51226	-0.88142	0.045136
HEY1	23462	-0.88261	0.058503
MEF2C	4208	-0.88321	0.030944
MGLL	11343	-0.88462	0.072738
KLF6	1316	-0.88668	0.024832
RAVER2	55225	-0.88674	0.0059127
RASL12	51285	-0.88677	0.00030198
ADAMTS3	9508	-0.89133	0.069742
FOXN2	3344	-0.89361	0.019747
CIRBP	1153	-0.90197	0.0063717
C10orf10	11067	-0.90606	0.063298
GRAMD3	65983	-0.9088	0.0052008
NACAP1	83955	-0.90972	1.84e-05
N4BP2L1	90634	-0.9103	0.005264
HLA-F-AS1	285830	-0.91098	0.00043942
SNCG	6623	-0.9122	0.073449
LTBP4	8425	-0.91661	2.93e-05
RPL21	6144	-0.91727	0.00021176
GEMIN4	50628	-0.91824	0.0014414
GFPT2	9945	-0.9213	0.028401
IL6ST	3572	-0.92416	0.012344
PDE1C	5137	-0.92435	0.1028
DAB2	1601	-0.92567	0.0035232
LRRN3	54674	-0.92748	0.011867
SORBS3	10174	-0.93067	0.0040107
JUND	3727	-0.9324	0.0060143
LTBP2	4053	-0.93442	0.059468
RCAN1	1827	-0.93484	0.050934
MYO15B	80022	-0.93845	0.0075346
MXI1	4601	-0.93852	0.0029593
EZH1	2145	-0.94181	0.00074903
CPQ	10404	-0.94301	0.036041
ITM2B	9445	-0.94744	0.0025789
ZNF133	7692	-0.94885	0.00044402
OLFML1	283298	-0.95483	0.00084817
KCTD12	115207	-0.95591	0.035369
ECM2	1842	-0.9572	0.047431
AMOTL2	51421	-0.95791	0.017503
SETD2	29072	-0.9654	0.00080692
ACADS	35	-0.96565	0.0055032
IL15RA	3601	-0.97033	0.020511
ECHDC3	79746	-0.97274	0.01781
IL4R	3566	-0.97334	0.033041
TENC1	23371	-0.97356	0.0041186
EPS8	2059	-0.97945	0.012904
F3	2152	-0.982	0.071124
EIF3G	8666	-0.9841	2.39e-05
CAT	847	-0.98536	0.0011237
NOVA1	4857	-0.98569	0.030918
BTF3	689	-0.98603	0.00044956
VIM	7431	-0.9878	0.090995
RAPGEF3	10411	-0.98859	0.0054196
ZFPM2	23414	-0.99065	0.096859
SPG20	23111	-0.99455	0.022897
ITGA7	3679	-0.99468	0.029345
KANK1	23189	-0.99825	0.032819
TMEM204	79652	-0.99943	0.0058367
ISLR	3671	-1.001	0.0031238
DZIP1	22873	-1.0014	0.056561
PHLDB1	23187	-1.0022	0.0045422
MYCBP2	23077	-1.0024	0.00032121
TP53AIP1	63970	-1.0025	8.54e-06
CEP112	201134	-1.0065	0.015294
ZNF37BP	100129482	-1.0074	0.0028186
FAM13A	10144	-1.0092	0.0025591
CFH	3075	-1.0114	0.07309
KIRREL	55243	-1.0123	0.0018344
HEPH	9843	-1.0134	0.028633
TLE2	7089	-1.0141	0.011107
PELI1	57162	-1.0185	0.0067705
GSPT2	23708	-1.0219	0.031372
STARD8	9754	-1.0235	0.0007828
CRYAB	1410	-1.025	0.047791
RPL9	6133	-1.0279	5.93e-06
GIPC2	54810	-1.03	0.022334
SEC31B	25956	-1.0311	0.0017421
KANK3	256949	-1.037	0.0010958
LRP1	4035	-1.0386	0.0018616
PURA	5813	-1.0411	0.00068197
FAM117A	81558	-1.043	0.01679
EBF2	64641	-1.0445	0.003912
A2M	2	-1.0453	0.017403
RPL26	6154	-1.0479	0.00027476
BICC1	80114	-1.0486	0.0067707
ZEB2	9839	-1.0506	0.010934
ZCCHC24	219654	-1.0531	0.0011553
DSE	29940	-1.0591	0.011969
CCDC69	26112	-1.0626	0.00034005
IFFO1	25900	-1.0631	0.0071667
RAB11FIP2	22841	-1.0636	0.00024311
DPYSL2	1808	-1.064	0.029609
LETMD1	25875	-1.0704	1.23e-05
ST5	6764	-1.0718	0.0013048
MYOF	26509	-1.0722	0.019767
C4orf19	55286	-1.0786	0.091583
ZFP36	7538	-1.0832	0.0087353
SIDT2	51092	-1.084	0.00092106
MLL	4297	-1.0841	7.16e-06
SPTLC3	55304	-1.0864	0.093592
GSTM5	2949	-1.0884	0.0055405
DMD	1756	-1.0889	5.77e-06
C1orf21	81563	-1.0893	0.0101
NAALADL1	10004	-1.0915	0.0035005
EPAS1	2034	-1.0946	0.00032732
PDE5A	8654	-1.101	0.0023896
DHRS12	79758	-1.1093	9.29e-05
KLF4	9314	-1.1103	0.010579
ZHX3	23051	-1.1113	0.00068146
C1orf115	79762	-1.1134	0.040161
LAMA4	3910	-1.1137	0.00050916
NES	10763	-1.1147	3.69e-05
CD302	9936	-1.1147	0.011713
HOXA10	3206	-1.12	0.045862
KCNJ2	3759	-1.1229	0.0034856
SPARCL1	8404	-1.1229	0.0062088
KCNMB1	3779	-1.1241	2.81e-06
ZEB1	6935	-1.1248	0.050747
ARID5B	84159	-1.1255	0.003472
CTSF	8722	-1.1255	0.032678
CDC42EP2	10435	-1.13	0.0021064
ECHDC2	55268	-1.1312	0.004913
FAM184A	79632	-1.1331	0.018221
SMG6	23293	-1.134	0.00031165
RFC1	5981	-1.1343	5.01e-05
MAOB	4129	-1.1366	0.077015
CRIM1	51232	-1.1398	0.0080475
LEPR	3953	-1.1439	0.037217
DIXDC1	85458	-1.1488	0.0046889
FAM172A	83989	-1.1496	0.00044561
GYPC	2995	-1.1505	1.1e-05
GRK5	2869	-1.1518	0.00034566
MSH3	4437	-1.1546	1.16e-05
ROBO3	64221	-1.1564	8.11e-05
ALDH7A1	501	-1.1567	9.4e-05
KLF9	687	-1.1582	0.0086871
GOLGA8A	23015	-1.1608	0.0062493
KLF10	7071	-1.1609	0.0016032
FOLH1	2346	-1.1669	0.029561
CBX7	23492	-1.1687	7.51e-05
DARC	2532	-1.169	0.0073958
SAV1	60485	-1.1693	2.47e-05
EIF3L	51386	-1.1694	1.67e-05
CDON	50937	-1.1715	0.0001243
ROBO4	54538	-1.1761	0.00013866
FCGRT	2217	-1.18	0.0086784
LPP	4026	-1.1806	0.00012758
AQP7	364	-1.1819	0.013041
MEST	4232	-1.1821	0.066951
ABCA11P	79963	-1.1844	0.00052714
MAP7D3	79649	-1.185	0.00075898
CCNB1IP1	57820	-1.1861	0.00064988
TTC28	23331	-1.1868	2.12e-05
WASF2	10163	-1.1878	1.04e-07
ITGA9	3680	-1.1901	0.011083
MSRA	4482	-1.195	0.0062352
EHD2	30846	-1.1967	0.0035005
LIAS	11019	-1.1977	0.0001243
ADAMTS9	56999	-1.198	0.053972
EYA2	2139	-1.1988	0.097984
CEP68	23177	-1.2052	3.27e-06
LRRC48	83450	-1.2097	0.0053649
CXCL3	2921	-1.2147	0.0074283
TIMP4	7079	-1.2215	0.02297
STAT6	6778	-1.2221	0.006838
DIAPH2	1730	-1.2315	0.00066427
FERMT1	55612	-1.2352	0.014181
CSDA	8531	-1.2425	0.0035135
BHLHE41	79365	-1.2439	0.035725
TBC1D4	9882	-1.2441	0.00010982
ZNF423	23090	-1.2443	0.0012413
LAMC1	3915	-1.2453	0.0017113
TEK	7010	-1.2464	0.0065889
CACNA2D1	781	-1.2468	0.0026891
DUSP1	1843	-1.2499	0.0087159
SOX17	64321	-1.2513	0.00066218
PTGER3	5733	-1.255	0.0052457
EFNB3	1949	-1.2558	2.78e-05
MID1	4281	-1.2614	0.024251
SERPING1	710	-1.2617	0.001562
MRAS	22808	-1.2639	0.0010239
ITGBL1	9358	-1.2648	0.082769
MEIS3P1	4213	-1.2692	0.0003065
PDGFC	56034	-1.272	0.013966
FOXN3	1112	-1.2741	0.00030701
TIMP3	7078	-1.2742	0.0013671
RECK	8434	-1.28	0.00015616
TEAD1	7003	-1.2819	0.001434
ETV1	2115	-1.2869	0.024962
JAM3	83700	-1.2892	0.0033053
MAOA	4128	-1.2915	0.024543
DDR2	4921	-1.2997	0.0039209
ANPEP	290	-1.3002	0.00018811
CYP4F12	66002	-1.3039	0.038124
TPM2	7169	-1.3046	0.0018025
MYL9	10398	-1.3086	0.00031027
PPL	5493	-1.3108	0.001096
MYH11	4629	-1.3114	0.0030962
UST	10090	-1.312	0.015857
CD200	4345	-1.3127	0.014298
KCNJ8	3764	-1.3128	0.0048347
PARVA	55742	-1.3162	1.14e-05
CYBRD1	79901	-1.323	0.0061412
NFIX	4784	-1.3278	0.004749
MT1E	4493	-1.3295	0.0054709
MOB3B	79817	-1.3296	0.0091668
WDR19	57728	-1.3297	0.0024523
NR3C1	2908	-1.3307	1.72e-05
RPL23AP32	56969	-1.334	5.5e-07
RBP4	5950	-1.3377	0.00045556
FGF2	2247	-1.3382	0.00018082
AVPR2	554	-1.3396	1.15e-06
CREB5	9586	-1.3396	0.013011
PPAP2A	8611	-1.3456	0.00023552
VIPR1	7433	-1.347	0.041382
TACC1	6867	-1.3478	0.0015336
CKMT2	1160	-1.3523	0.049267
EFEMP2	30008	-1.3555	4.04e-05
ASPA	443	-1.3571	0.065245
ARAP3	64411	-1.3593	5.44e-05
PDPN	10630	-1.3599	0.0054878
CASP1	834	-1.3609	0.002882
TGFB1I1	7041	-1.3621	3.68e-05
TINAGL1	64129	-1.3639	0.0013655
SMARCA2	6595	-1.3643	0.00049042
WWC2	80014	-1.3676	0.0039998
PER2	8864	-1.371	5.39e-08
PLCL2	23228	-1.3716	0.014669
PRRG3	79057	-1.3728	0.00058258
THSD1	55901	-1.3759	2.23e-07
KANK2	25959	-1.3821	4.23e-06
SCN9A	6335	-1.3828	0.020026
FGFR1	2260	-1.3863	0.0033684
ALDH1A3	220	-1.3888	0.018374
SH3BP5	9467	-1.3909	1.77e-05
EMCN	51705	-1.3952	0.00090427
DLC1	10395	-1.3963	0.00033625
TLN2	83660	-1.398	0.00023552
SGCE	8910	-1.4027	0.0035724
PALM	5064	-1.4031	0.0013906
AVPR1A	552	-1.4037	0.0010256
LAMC2	3918	-1.4109	0.036392
MPPED2	744	-1.4113	0.022199
RGNEF	64283	-1.4168	0.00018303
FTO	79068	-1.4181	0.00010485
RGS2	5997	-1.4203	0.0058004
HSD11B1	3290	-1.4248	0.017919
LAMA2	3908	-1.4289	0.019123
TFAP2C	7022	-1.4293	0.00040193
RASIP1	54922	-1.4361	8.97e-07
C10orf116	10974	-1.4431	0.022334
AHNAK	79026	-1.4481	0.00075077
ABCA5	23461	-1.4556	0.003935
ADD3	120	-1.4592	0.00034566
C11orf2	738	-1.4603	2.18e-08
RGN	9104	-1.4618	0.027429
ANXA1	301	-1.4668	0.054154
CSRP1	1465	-1.4688	6.58e-05
SNAI2	6591	-1.4695	0.0029853
SASH1	23328	-1.4716	0.0010117
HTRA1	5654	-1.4742	0.0081738
SEPP1	6414	-1.4786	0.017548
MRC1	4360	-1.4876	0.01277
ME3	10873	-1.4927	0.0046031
CYP39A1	51302	-1.4966	0.052601
CES1	1066	-1.4999	0.00030756
SNTB2	6645	-1.5045	4.99e-09
SIRPA	140885	-1.509	0.0026923
PRKD1	5587	-1.5115	0.00083469
ANGPTL4	51129	-1.5127	0.012348
BEND5	79656	-1.5164	0.00011696
HOXA3	3200	-1.5165	0.00076887
NPY2R	4887	-1.5178	0.058236
EMP1	2012	-1.5194	0.0010709
CAV2	858	-1.5288	0.002338
SPRY1	10252	-1.5347	8.08e-05
INHBB	3625	-1.5355	0.019516
RFX2	5990	-1.5397	0.0014099
TNFSF12	8742	-1.5452	4.01e-05
LIMS2	55679	-1.549	8.91e-08
HOXA2	3199	-1.5561	4.87e-06
TAGLN	6876	-1.5593	0.00010557
WNT5B	81029	-1.5727	0.015823
ZBTB20	26137	-1.5803	2.36e-05
PDLIM4	8572	-1.5848	0.0001645
PKD2	5311	-1.5904	3.69e-05
RPS6KA5	9252	-1.5904	0.00033495
PCSK5	5125	-1.5986	0.002507
MEG3	55384	-1.6013	0.0061149
PIK3R1	5295	-1.605	1.63e-06
IRS1	3667	-1.6072	2.32e-05
ARMCX1	51309	-1.6075	0.00054382
ADAMTSL3	57188	-1.6122	0.0036618
PHYHIP	9796	-1.6188	0.050806
BDH2	56898	-1.6206	1.69e-05
AMT	275	-1.6211	1.37e-05
TMEM47	83604	-1.6224	0.00082723
PTGER4	5734	-1.6251	4.86e-05
RYR3	6263	-1.6258	0.017785
DCHS1	8642	-1.6266	9.69e-06
ZNF219	51222	-1.6277	1.53e-05
BACH2	60468	-1.6314	7.22e-05
LEPREL1	55214	-1.6412	0.011165
PLCB1	23236	-1.6426	0.0014843
RND3	390	-1.6432	0.0008465
STAT5A	6776	-1.6435	5.38e-07
GULP1	51454	-1.6443	0.0071035
NBLA00301	79804	-1.6528	4.17e-08
EPHA4	2043	-1.6591	0.001943
METTL7A	25840	-1.6723	0.00048759
OLFML2A	169611	-1.6737	2.4e-05
NPR1	4881	-1.6764	0.0024958
TXNIP	10628	-1.6806	3.8e-05
VGLL3	389136	-1.6856	4.22e-06
ENPP2	5168	-1.6865	0.0052464
ICAM2	3384	-1.6893	5.03e-05
EMX2	2018	-1.6894	0.015294
LINC00312	29931	-1.6975	0.0059205
PDE7B	27115	-1.7086	0.000243
SEMA6A	57556	-1.7099	0.00017549
ARHGEF40	55701	-1.7329	3.63e-05
BCL2	596	-1.7331	0.0075244
SORBS1	10580	-1.7362	3.45e-05
GAS7	8522	-1.7468	0.0010239
GSTM2	2946	-1.7499	0.0003371
SATB1	6304	-1.7532	0.0044776
GSN	2934	-1.7566	1.84e-05
CLIC5	53405	-1.7625	0.0049411
LPAR6	10161	-1.7672	0.00010925
SVEP1	79987	-1.7715	6.97e-07
ITPR2	3709	-1.7881	0.0012052
GAS6	2621	-1.7916	0.00021015
PROS1	5627	-1.7974	0.00038271
ITIH5	80760	-1.8001	8.51e-08
DENND2A	27147	-1.8042	8.15e-07
LY75	4065	-1.8043	0.026672
KLF5	688	-1.812	0.013644
TCF4	6925	-1.8143	1.22e-05
HSPB2	3316	-1.8145	0.00048263
AKR1C3	8644	-1.8234	1.36e-06
GPRASP1	9737	-1.8286	0.0033242
GFRA2	2675	-1.8307	6.86e-05
NRG2	9542	-1.8389	0.0038046
RGL1	23179	-1.8426	1.6e-06
ETV5	2119	-1.8465	0.00034566
MXRA8	54587	-1.8502	0.0016081
SOD3	6649	-1.8537	0.00045362
EPHX2	2053	-1.8596	1.17e-05
HOXD9	3235	-1.8606	0.0025212
BHMT2	23743	-1.863	3.29e-08
[truncated: 233 more rows]
